# Supplementary material for: Transcriptome profiling of Bergenia purpurascens under cold stress
Source: BMC Genomics. 2023 Dec 7;24:754. doi: 10.1186/s12864-023-09850-z (PMC10702111; doi:10.1186/s12864-023-09850-z)
Supplement: Supplementary file 3 — Supplementary Material 3: Table S1-S8. Table S1. Sequences of primers validated by qRT-PCR in this study. Table S2. Identification of differentially expressed genes. Table S3. Ten up-regulated and ten down-regulated unigenes with the most significant changes in expression. Table S4. DEGs related to Ca2+ signal. Table S5. DEGs related to MAPK signaling. Table S6. DEGs related to plant hormones signal. Table S7. Differentially expressed transcription factors under cold stress. Table S8. FAD (Fatty acid desaturase) related genes. [file 12864_2023_9850_MOESM3_ESM.xlsx]

## Sheet: Table S1
Supplementary Table 1: Sequences of primers validated by qRT-PCR in this study. Primers were designed by Primer-Blast. "Potential hairpin formation " and 3' "Complementarity" were evaluated by computer Oligo Calc( Oligonucleotide Properties Calculator).
Gene_id		Sequence (5'->3')	Length	Tm	GC%	Potential hairpin formation	3' Complementarity	Product length(/bp)
18S rRNA	Forward primer	CGGGCTTTGCTCGTTGC	17	59.78	64.71	none	none	250
	Reverse primer	CTGCCTTCCTTGGATGTGGTA	21	59.72	52.38	none	none
DN6043_c0_g2(WRKY33)	Forward primer	CCCCTGAGATAGCCACCCTT	20	60.7	60	none	none	286
	Reverse primer	GGCTTGGGATGGTTATGGCT	20	60.11	55	none	none
DN1998_c1_g1(ZAT10)	Forward primer	ACCACCTGCACAACCAATCA	20	60.11	50	none	none	118
	Reverse primer	CGCCGAGAGCTTGGTATGAA	20	60.18	55	none	none
DN1426_c0_g1	Forward primer	AATCCGAAGTGGCTGCTCAA	20	59.96	50	none	none	213
	Reverse primer	TCATTGCCTTGCATCCCACT	20	59.96	50	none	none
DN5260_c0_g1	Forward primer	AAGGAAGAACGAGGTGGAGC	20	59.68	55	none	none	119
	Reverse primer	TCTTGGCTTCTTTGTCCGGT	20	59.53	50	none	none
DN1652_c0_g1	Forward primer	CCAAGAAGACGACCTCCACG	20	60.39	60	none	none	109
	Reverse primer	TGATTCCGATGAGTGGTGGG	20	59.46	55	none	none
DN3214_c0_g1	Forward primer	GGGCAGGGGAGGTGATTTTA	20	59.37	55	none	none	110
	Reverse primer	TGCCTGGATTTTCCTCCACC	20	59.96	55	none	none
DN4777_c1_g1	Forward primer	TTAACGGCTACGGTGGTCAG	20	59.76	55	none	none	191
	Reverse primer	ACACGCCACGCTATCTCTTC	20	60.18	55	none	none
DN99177_c0_g1	Forward primer	CAAAATGGGGCAGTTGAGCG	20	60.39	55	none	none	131
	Reverse primer	CCTCCTCTTCCACCACAGAA	20	59.75	55	none	none
DN7303_c0_g1	Forward primer	CAATAACCCGGCCAACTGGA	20	60.32	55	none	none	183
	Reverse primer	ACCAAACGCCCCAATGTGAT	20	60.54	50	none	none
DN3131_c0_g2	Forward primer	CGGCGATATGTTTTGCTCGG	20	60.04	55	none	none	122
	Reverse primer	CGATTTTCGCAGCCTTCACC	20	60.18	55	none	none

## Sheet: Table S2
Supplementary Table 2: Identification of differentially expressed genes.
Gene_id	FC(LEAF_C/LEAF)	Log2FC(LEAF_C/LEAF)	Pvalue	Padjust	Significant	Regulate	Control_1	Control_2	Control_3	Cold_1	Cold_2	Cold_3	Control (average)	Cold (average)
DN1000_c0_g1	117.398	6.87526	2.72713e-17	8.90215e-16	yes	up	0	0.05	0.04	4.81	2.8	2.25	0.03	3.28667
DN100017_c0_g2	46.635	5.54335	0.00126438	0.00598491	yes	up	0	0	0	1.19	0.8	0.56	0	0.85
DN100017_c0_g3	17.759	4.1505	0.00402232	0.0162197	yes	up	0	0.23	0	1.28	1.16	0.95	0.0766667	1.13
DN100024_c0_g1	0.129	-2.95749	1.16044e-05	9.129e-05	yes	down	0.61	1.22	1.45	0.17	0.09	0.11	1.09333	0.123333
DN100031_c0_g2	151.446	7.24266	2.67842e-07	2.85359e-06	yes	up	0	0	0	6.94	4.74	1.94	0	4.54
DN100045_c0_g1	15.877	3.9889	4.57656e-06	3.89532e-05	yes	up	0.18	0.18	0	1.2	2.02	1.5	0.12	1.57333
DN10006_c0_g1	2.608	1.38285	9.37342e-17	2.9424e-15	yes	up	13.44	13.79	13.23	28.25	29.58	33.61	13.4867	30.48
DN10006_c1_g1	35.056	5.13157	0.00664838	0.0248077	yes	up	0	0	0	0.49	0.25	1.05	0	0.596667
DN10007_c2_g1	2.395	1.25986	1.12402e-16	3.51217e-15	yes	up	113.53	101.76	84.61	206.75	190.87	215.68	99.9667	204.433
DN10008_c0_g1	11.02	3.46209	6.47402e-14	1.58479e-12	yes	up	0.16	0.12	0.11	2.24	0.9	1.37	0.13	1.50333
DN1001_c0_g1	3.203	1.67935	3.07966e-18	1.07228e-16	yes	up	9.49	9.98	8	18.85	19.56	25.78	9.15667	21.3967
DN10011_c0_g1	0.159	-2.65663	2.10672e-06	1.91835e-05	yes	down	5.21	4.05	3.85	0.83	0.37	0.58	4.37	0.593333
DN10011_c0_g2	12.847	3.6834	5.94427e-05	0.000400074	yes	up	0.08	0.16	0.22	2.36	2.02	0.85	0.153333	1.74333
DN100115_c0_g2	5.498	2.45894	0.000290003	0.00165143	yes	up	0.32	0.27	0.2	0.9	0.92	11.61	0.263333	4.47667
DN10013_c0_g1	2.633	1.39678	6.96155e-18	2.36804e-16	yes	up	19.2	23.13	17.76	41.77	43.86	49.82	20.03	45.15
DN10013_c1_g1	12.16	3.60406	7.21366e-09	9.78274e-08	yes	up	0.27	0.32	0.09	2.4	2.26	2.22	0.226667	2.29333
DN10014_c0_g2	0.134	-2.899	6.02956e-23	2.8503e-21	yes	down	9.85	12.49	7.42	0.69	1.5	1.16	9.92	1.11667
DN10017_c0_g1	0.465	-1.10421	4.47508e-16	1.33096e-14	yes	down	1026.21	990.36	915.62	425.36	371.33	367.38	977.397	388.023
DN10017_c0_g2	2.564	1.35826	0.000959499	0.00471336	yes	up	1.59	1.46	0.91	2.66	3.29	2.67	1.32	2.87333
DN100181_c0_g1	38.779	5.27719	0.00892948	0.0316818	yes	up	0	0	0	1.69	1.31	0	0	1
DN100197_c0_g1	34.365	5.10286	0.00623427	0.0234922	yes	up	0	0	0	3.42	2.73	2.12	0	2.75667
DN1002_c1_g1	0.455	-1.1358	4.0096e-10	6.40574e-09	yes	down	62.7	59.25	63.62	28.42	24.59	20.23	61.8567	24.4133
DN10020_c0_g1	3.848	1.94415	2.91867e-07	3.08969e-06	yes	up	1.14	1.52	1.21	4.21	4.02	4.5	1.29	4.24333
DN10024_c0_g1	0.496	-1.01258	0.000276753	0.00158591	yes	down	5.2	4.86	4.05	1.3	1.54	1.68	4.70333	1.50667
DN10025_c0_g1	2.285	1.19251	6.55778e-06	5.4266e-05	yes	up	10.98	10.55	8.9	19.99	17.84	21.86	10.1433	19.8967
DN10028_c0_g1	0.38	-1.39657	1.25335e-10	2.13116e-09	yes	down	86.09	84.68	74.5	21.06	17	35.15	81.7567	24.4033
DN10029_c1_g1	5.406	2.43446	0.000104055	0.00066153	yes	up	0.71	0.56	0.16	1.71	2.05	2.48	0.476667	2.08
DN100304_c0_g2	0.155	-2.68506	6.59162e-07	6.55687e-06	yes	down	1.57	1.43	1.97	0.18	0.42	0.08	1.65667	0.226667
DN10033_c0_g1	0.444	-1.17078	6.81454e-05	0.000452504	yes	down	2.69	3.58	2.93	0.75	1.41	1.05	3.06667	1.07
DN10034_c0_g2	18.605	4.21759	1.75354e-119	1.70169e-116	yes	up	4.67	4.12	3.55	68.79	68.77	49.17	4.11333	62.2433
DN100353_c0_g1	29.382	4.87687	0.0133143	0.0439605	yes	up	0	0	0	1.51	1	0.57	0	1.02667
DN10037_c0_g1	4.238	2.08349	5.34937e-15	1.44601e-13	yes	up	47.88	50.77	41.57	165.43	225.06	108.32	46.74	166.27
DN1004_c0_g1	3.118	1.64049	1.78996e-37	1.73455e-35	yes	up	58.97	61.74	56.55	172.65	184.91	150.89	59.0867	169.483
DN10040_c0_g1	2.664	1.41378	2.45501e-22	1.12001e-20	yes	up	270.89	258.74	230.61	527.13	676.98	607.82	253.413	603.977
DN100459_c0_g1	0.03	-5.05649	0.00318036	0.0133252	yes	down	1.12	0.82	1.39	0	0	0	1.11	0
DN10047_c0_g1	4.564	2.19029	2.225e-25	1.22801e-23	yes	up	17.49	15.63	8.98	50.39	44.29	43.87	14.0333	46.1833
DN10050_c0_g1	0.462	-1.11346	0.0022017	0.00969164	yes	down	7.96	6.64	9.45	3.2	4.38	2.38	8.01667	3.32
DN10052_c0_g1	2.748	1.45835	7.87666e-16	2.29247e-14	yes	up	30.44	28.04	23.58	71.97	71.98	49.48	27.3533	64.4767
DN100520_c0_g2	0.04	-4.65947	0.0114174	0.0387927	yes	down	0.85	0.83	0.54	0	0	0	0.74	0
DN100555_c0_g2	18.542	4.2127	4.0974e-05	0.000286383	yes	up	0.15	0	0.13	2.09	1.55	0.84	0.0933333	1.49333
DN10058_c1_g1	26.211	4.71211	0.00598715	0.0226919	yes	up	0	0	0.26	2.99	2.94	0.35	0.0866667	2.09333
DN100613_c0_g1	5.735	2.51967	2.41014e-05	0.000177014	yes	up	0.89	0.48	0.5	3.99	3.41	1.75	0.623333	3.05
DN100613_c0_g2	34.24	5.09761	0.00724888	0.0266452	yes	up	0	0	0	4.71	2.25	1.46	0	2.80667
DN10062_c0_g1	2.965	1.56801	7.64552e-07	7.5226e-06	yes	up	3.47	3.71	2.71	5.61	6.37	10.69	3.29667	7.55667
DN100625_c0_g2	39.743	5.31261	1.52101e-05	0.000116511	yes	up	0	0.09	0.08	1.76	1.68	2.36	0.0566667	1.93333
DN10064_c0_g2	0.16	-2.64476	0.00253773	0.0109843	yes	down	2.52	2.66	2.56	0	0.1	0.97	2.58	0.356667
DN100651_c0_g2	0.328	-1.60857	6.2433e-14	1.53163e-12	yes	down	146.34	138.75	174.18	34.96	42.21	54.05	153.09	43.74
DN1007_c0_g2	4.049	2.01765	1.8094e-23	8.82994e-22	yes	up	17.38	15.46	15.9	57.94	60.23	50.6	16.2467	56.2567
DN100706_c0_g1	0.04	-4.65339	0.0125097	0.0417541	yes	down	1.06	2.04	0.79	0	0	0	1.29667	0
DN10071_c0_g2	19.619	4.29415	1.91926e-33	1.57648e-31	yes	up	0.91	0.83	1.07	14.69	11.96	20.87	0.936667	15.84
DN10071_c0_g3	0.384	-1.38215	0.000379761	0.00209206	yes	down	3.63	4.64	5.08	2.06	1.45	1.07	4.45	1.52667
DN100714_c0_g1	0.228	-2.1304	0.00678675	0.0252383	yes	down	1.39	1.95	1.28	0.16	0.33	0.42	1.54	0.303333
DN10072_c0_g1	3.663	1.87321	1.04467e-10	1.79566e-09	yes	up	6.16	6.1	7.01	20.3	19.84	11.22	6.42333	17.12
DN10072_c1_g1	0.201	-2.31357	0.00273994	0.0117338	yes	down	2.39	3.69	3.93	0.61	0.31	0.83	3.33667	0.583333
DN10074_c0_g1	3.528	1.81894	7.84068e-16	2.28297e-14	yes	up	39.01	33.79	30.54	88.1	79.28	142.02	34.4467	103.133
DN100757_c0_g1	0.325	-1.62177	0.00991221	0.0344629	yes	down	0.97	0.88	0.56	0.19	0.26	0.22	0.803333	0.223333
DN10077_c0_g1	0.366	-1.45169	2.06623e-06	1.88518e-05	yes	down	15.59	18.31	10.23	4.05	4.94	4.43	14.71	4.47333
DN100784_c0_g1	31.894	4.99523	0.00142504	0.00665266	yes	up	0.09	0	0	0.68	0.69	1.12	0.03	0.83
DN10081_c0_g1	0.428	-1.22397	4.35977e-07	4.4737e-06	yes	down	42.76	36.89	32.16	11.89	14.39	16.23	37.27	14.17
DN10082_c0_g1	2.946	1.55895	0.00351534	0.0145095	yes	up	39.99	18.47	16.11	28.23	30.71	88.91	24.8567	49.2833
DN100835_c1_g2	0.284	-1.81515	0.00994814	0.0345719	yes	down	0.59	0.96	1.1	0.27	0.12	0.27	0.883333	0.22
DN10084_c0_g1	0.419	-1.25667	0.000247995	0.00143764	yes	down	11.25	11.81	10.41	1.43	3.15	7.09	11.1567	3.89
DN10084_c1_g1	0.208	-2.26853	0.000173002	0.00104056	yes	down	10.01	7.75	7.41	0.61	0.31	3.73	8.39	1.55
DN10087_c0_g1	0.344	-1.53793	1.49797e-07	1.6608e-06	yes	down	14.98	12.34	8.72	4.37	3.12	3.01	12.0133	3.5
DN10088_c0_g1	0.182	-2.45852	0.000873668	0.00433484	yes	down	42.36	35.7	38.27	6.68	7.52	2.75	38.7767	5.65
DN1009_c0_g2	0.412	-1.2777	2.15753e-05	0.000160088	yes	down	79.65	71.77	64.73	30.99	27.03	17.98	72.05	25.3333
DN10090_c0_g1	2.524	1.33565	0.00018212	0.00108961	yes	up	3.52	3.36	4.27	7.05	4.8	12.46	3.71667	8.10333
DN10091_c0_g2	2.126	1.0884	2.08713e-07	2.25762e-06	yes	up	12.65	11.61	12.93	27.2	22.48	17.71	12.3967	22.4633
DN10095_c0_g1	2.836	1.5039	2.38393e-27	1.44848e-25	yes	up	21.35	22.56	17.38	47.04	48.01	45.43	20.43	46.8267
DN10096_c0_g1	0.49	-1.02827	2.3652e-08	2.98205e-07	yes	down	16.17	19.02	14.19	8.32	6.98	6.22	16.46	7.17333
DN10096_c0_g2	0.025	-5.31715	0.00110862	0.00534295	yes	down	0.4	0.44	0.42	0	0	0	0.42	0
DN100979_c1_g1	0.025	-5.33148	0.000160681	0.000974471	yes	down	0.68	0.71	0.72	0	0.04	0	0.703333	0.0133333
DN1010_c0_g1	0.4	-1.32038	1.01713e-11	1.9668e-10	yes	down	13.73	13.73	16.07	4.4	4.51	5.7	14.51	4.87
DN1010_c0_g2	0.219	-2.19125	3.30323e-16	9.9463e-15	yes	down	22.15	18.51	21.21	3.42	3.72	4.53	20.6233	3.89
DN10107_c0_g1	0.476	-1.0704	2.45233e-09	3.54516e-08	yes	down	39.79	36.77	30.72	14.28	13.37	15.88	35.76	14.51
DN10109_c0_g1	0.139	-2.84536	0.0069326	0.0257002	yes	down	0.83	0.37	1.72	0.22	0.17	0	0.973333	0.13
DN1011_c1_g1	7.491	2.9052	0.0031851	0.0133419	yes	up	0.28	0.09	0.24	1.61	1.83	0.53	0.203333	1.32333
DN10111_c0_g1	0.319	-1.64743	1.47086e-07	1.63608e-06	yes	down	5.49	6.12	4.49	1.38	1.71	1.27	5.36667	1.45333
DN101157_c0_g2	2.837	1.50461	9.19872e-07	8.91778e-06	yes	up	7.42	7.55	9.95	23.15	26.1	12.25	8.30667	20.5
DN10119_c0_g2	4.138	2.04904	9.54782e-08	1.09373e-06	yes	up	7.37	8.4	5.16	19.18	17.29	49.35	6.97667	28.6067
DN1012_c0_g1	2.59	1.37323	2.83289e-17	9.23406e-16	yes	up	9.34	8.74	9.16	20.42	19.47	20.03	9.08	19.9733
DN10122_c0_g1	2.074	1.0525	2.45792e-06	2.20972e-05	yes	up	4.68	3.84	3.95	7.58	7.77	6.92	4.15667	7.42333
DN10123_c0_g1	0.276	-1.85468	1.76928e-07	1.93913e-06	yes	down	3.74	3.96	2.6	1.64	1.92	0.79	3.43333	1.45
DN10123_c0_g2	4.68	2.22658	0.00351682	0.0145128	yes	up	0.4	0.15	0.32	1.59	1.4	0.5	0.29	1.16333
DN10126_c0_g1	0.291	-1.77918	0.000374188	0.00206655	yes	down	1.06	1.8	1.46	0.46	0.52	0.49	1.44	0.49
DN101276_c0_g2	0.006	-7.37698	1.22022e-11	2.34018e-10	yes	down	1.67	1.85	3.5	0	0	0.03	2.34	0.01
DN10129_c0_g1	6.857	2.77767	1.1135e-32	8.77493e-31	yes	up	3.93	3.88	5.94	23.56	21.71	22.75	4.58333	22.6733
DN101298_c0_g1	73.306	6.19585	8.23318e-05	0.000535965	yes	up	0	0	0	9.22	6.46	3.06	0	6.24667
DN1013_c0_g1	0.31	-1.69119	0.000777443	0.00391372	yes	down	1.98	2.29	1.46	0.5	0.6	0.41	1.91	0.503333
DN101318_c0_g1	29.533	4.88425	0.0136662	0.0449085	yes	up	0	0	0	2.94	0.82	1.51	0	1.75667
DN10133_c0_g1	2.566	1.35943	2.43783e-14	6.19767e-13	yes	up	9.17	8.92	7.38	18.55	17.2	19.94	8.49	18.5633
DN10133_c0_g5	0.361	-1.46834	0.00164255	0.00752638	yes	down	13.85	5.37	5.44	3.93	2.08	1.58	8.22	2.53
DN10134_c0_g3	0.099	-3.33239	0.000244138	0.00141736	yes	down	1.59	1.37	1.2	0.29	0	0.06	1.38667	0.116667
DN10134_c1_g1	18.414	4.20273	0.00272429	0.0116763	yes	up	0	0.98	1.11	8.24	13.02	12.34	0.696667	11.2
DN101347_c0_g1	5.149	2.3644	0.00297909	0.0125946	yes	up	0.14	0.32	0.06	1.1	0.81	0.36	0.173333	0.756667
DN10135_c0_g1	5.908	2.56276	2.06365e-13	4.7779e-12	yes	up	1.41	1.7	1.17	5.98	7.91	5.43	1.42667	6.44
DN10137_c0_g1	0.404	-1.30814	6.79018e-08	7.97747e-07	yes	down	13.99	18.03	16.98	6.72	6.52	3.86	16.3333	5.7
DN1014_c1_g1	0.388	-1.36718	9.06581e-08	1.04221e-06	yes	down	9.43	8.95	8.2	2.37	2.42	3.93	8.86	2.90667
DN1014_c1_g2	2.259	1.17576	0.0108955	0.0373289	yes	up	7.49	5.23	8.88	14.82	14.94	11.4	7.2	13.72
DN1014_c1_g5	3.287	1.71695	3.27153e-15	9.01929e-14	yes	up	4.94	5.27	6.26	15.41	15.13	13.74	5.49	14.76
DN1014_c3_g1	17.755	4.15015	4.19987e-05	0.000292908	yes	up	0	0.53	0.53	6.04	4.76	5.6	0.353333	5.46667
DN10141_c0_g1	4.763	2.25183	3.72502e-40	3.99748e-38	yes	up	26.18	27.57	25.1	124.91	109.6	81.23	26.2833	105.247
DN10141_c1_g1	19.721	4.30168	0.000596697	0.00310436	yes	up	0	0.14	0.27	3.41	3.42	0.35	0.136667	2.39333
DN10141_c1_g2	45.34	5.50271	7.53288e-06	6.15182e-05	yes	up	0	0	0.14	2.43	2.28	1.17	0.0466667	1.96
DN101418_c0_g1	70.886	6.14744	0.000103857	0.00066052	yes	up	0	0	0	3.1	2.06	0.92	0	2.02667
DN10143_c0_g1	6.955	2.79809	1.47524e-06	1.38072e-05	yes	up	0.6	0.39	0.07	1.83	2.26	1.97	0.353333	2.02
DN101431_c0_g1	41.794	5.38524	0.00244461	0.0106327	yes	up	0	0	0	3.16	1.37	1.65	0	2.06
DN101431_c0_g2	48.456	5.59861	0.00339226	0.0140862	yes	up	0	0	0	2.01	2	0	0	1.33667
DN10145_c0_g2	0.239	-2.06725	6.35233e-09	8.69111e-08	yes	down	5.66	4.4	4.47	1.14	1.25	0.58	4.84333	0.99
DN10146_c0_g2	2.856	1.51415	0.0121474	0.0407795	yes	up	0.49	1.11	0.77	1.35	1.78	1.44	0.79	1.52333
DN10146_c0_g3	4.857	2.27999	0.000905584	0.00447521	yes	up	1	1.44	0.29	2.81	1.88	1.27	0.91	1.98667
DN101477_c1_g1	48.912	5.61212	0.00104696	0.00508619	yes	up	0	0	0	2.78	2.43	1.07	0	2.09333
DN101477_c1_g2	100.976	6.65787	8.02176e-59	1.57037e-56	yes	up	0.09	0.34	0.11	17.56	16.16	11.78	0.18	15.1667
DN101482_c0_g1	0.085	-3.56327	0.0144746	0.0470888	yes	down	2.63	2.99	2.47	0	0.56	0	2.69667	0.186667
DN101483_c0_g1	39.506	5.30401	0.00330354	0.0137649	yes	up	0	0	0	2.47	0.91	1.79	0	1.72333
DN10149_c0_g2	0.464	-1.10645	0.00131994	0.0062141	yes	down	11.23	9.92	14.45	5.49	5.05	3.79	11.8667	4.77667
DN10150_c1_g1	0.183	-2.45045	1.30487e-08	1.70231e-07	yes	down	5.11	4.83	7.15	1.4	1.01	0.32	5.69667	0.91
DN10151_c0_g1	82.371	6.36407	2.69655e-06	2.40168e-05	yes	up	0	0	0.14	2.72	4.77	3.9	0.0466667	3.79667
DN101511_c0_g1	17.157	4.10073	0.00395228	0.0159742	yes	up	0	0.3	0.3	3.06	2	3.99	0.2	3.01667
DN10157_c1_g2	0.124	-3.01327	1.99092e-28	1.29172e-26	yes	down	25.91	26.1	20.89	1.89	2.46	3.37	24.3	2.57333
DN101578_c1_g1	29.228	4.86928	0.0155359	0.0498279	yes	up	0	0	0	0.72	0.87	0.16	0	0.583333
DN10161_c0_g1	3.075	1.62081	2.95715e-23	1.41764e-21	yes	up	15.98	14.98	15.08	44.7	43.08	35.01	15.3467	40.93
DN101612_c0_g1	31.465	4.97569	0.000556253	0.00291876	yes	up	0	0	0.14	1.54	2.42	0.09	0.0466667	1.35
DN10163_c0_g1	8.442	3.07767	4.73164e-102	3.03227e-99	yes	up	36.98	35.02	34.05	230.24	246.17	270.41	35.35	248.94
DN101644_c0_g1	22.684	4.50359	0.00772265	0.0281031	yes	up	2.03	0	0	10.55	16.84	11.24	0.676667	12.8767
DN101664_c0_g1	22.782	4.50979	0.00265703	0.0114344	yes	up	0	0	0.17	1.35	2.09	0.11	0.0566667	1.18333
DN101664_c0_g2	28.694	4.84266	0.00416595	0.0167175	yes	up	0	0.14	0	1.53	1.84	0.17	0.0466667	1.18
DN10167_c1_g1	0.157	-2.67103	0.0116326	0.0393487	yes	down	5.36	8.35	1.58	1	0.14	0.36	5.09667	0.5
DN10168_c0_g1	13.497	3.75462	8.66224e-17	2.72672e-15	yes	up	0.56	0.28	0.58	6.1	6.38	4.13	0.473333	5.53667
DN10168_c0_g2	0.414	-1.27395	6.54368e-13	1.43484e-11	yes	down	22.48	22.95	19.68	8.02	7.03	7.97	21.7033	7.67333
DN10168_c0_g3	0.374	-1.41967	1.05782e-10	1.81596e-09	yes	down	15.86	16.75	15.49	4.49	4.79	6.11	16.0333	5.13
DN10170_c0_g1	2.285	1.19247	6.78773e-18	2.31239e-16	yes	up	28.68	27.33	22.26	48.75	50	46.86	26.09	48.5367
DN10170_c0_g2	3.991	1.99667	3.35181e-10	5.416e-09	yes	up	1.3	1.02	0.71	2.69	2.59	4.84	1.01	3.37333
DN10173_c0_g1	2.169	1.11722	1.16888e-15	3.35597e-14	yes	up	57.31	56.75	56.38	102.07	105.66	109.64	56.8133	105.79
DN10173_c0_g2	11.95	3.57894	1.52098e-05	0.000116511	yes	up	0.08	0.46	0.07	1.63	2.48	1.67	0.203333	1.92667
DN101765_c0_g1	2.329	1.21969	8.41733e-09	1.13024e-07	yes	up	19.79	15.83	18.3	31.51	40.55	33.38	17.9733	35.1467
DN10177_c2_g1	11.916	3.57478	0.00174672	0.0079267	yes	up	0	0.28	0.25	6.32	2.79	4.67	0.176667	4.59333
DN10178_c0_g1	0.262	-1.93507	0.00470228	0.0185142	yes	down	2.79	4.66	5.14	0.29	1.02	1.56	4.19667	0.956667
DN1018_c0_g1	6.875	2.7813	4.87921e-28	3.10341e-26	yes	up	13.82	14.28	14.12	106.28	102.39	43.73	14.0733	84.1333
DN10181_c0_g1	2.208	1.14285	6.30668e-13	1.38555e-11	yes	up	3665.45	3664.32	3704.98	6147.1	7188.21	7851.31	3678.25	7062.21
DN101810_c0_g1	108.243	6.75813	2.85047e-06	2.52619e-05	yes	up	0	0	0	1.33	0.77	0.72	0	0.94
DN101824_c0_g1	9.928	3.31148	0.00372812	0.0152204	yes	up	0.12	0.23	0.11	1.43	0.91	1.52	0.153333	1.28667
DN10183_c0_g2	0.209	-2.25691	4.37442e-08	5.30065e-07	yes	down	13.5	12.07	9.64	1.18	1.03	3.96	11.7367	2.05667
DN10184_c0_g1	0.403	-1.31002	4.98852e-16	1.47656e-14	yes	down	40.55	34.7	35.12	14.52	13.91	11.62	36.79	13.35
DN10187_c0_g1	0.471	-1.08618	6.16754e-11	1.08991e-09	yes	down	140.5	141.97	147.22	59.26	50.78	63.6	143.23	57.88
DN101877_c0_g1	0.036	-4.80351	0.00933609	0.0328437	yes	down	2.78	2.9	0.59	0	0	0	2.09	0
DN10189_c0_g1	62.259	5.96021	7.12819e-103	4.70114e-100	yes	up	0.4	0.39	0.57	30.55	27.87	19.84	0.453333	26.0867
DN10190_c0_g1	2.773	1.47167	2.50636e-08	3.14824e-07	yes	up	15.83	9.96	8.98	26.5	28.05	27.02	11.59	27.19
DN101911_c0_g1	9.342	3.22368	0.00242519	0.0105618	yes	up	0.11	0.02	0	0.17	0.33	0.52	0.0433333	0.34
DN101911_c0_g2	14.121	3.81975	0.00063039	0.00325794	yes	up	0.06	0.06	0	0.21	0.47	0.78	0.04	0.486667
DN101947_c0_g2	6.502	2.70094	0.000739122	0.00374523	yes	up	2.43	7.24	1.61	35.24	17.79	9.98	3.76	21.0033
DN10195_c0_g2	82.567	6.3675	0.000100449	0.000641426	yes	up	0	0	0	5.53	3.13	0.3	0	2.98667
DN10197_c0_g3	0.468	-1.09401	2.61921e-10	4.29973e-09	yes	down	51.45	51.58	50.95	23.19	18.21	20.55	51.3267	20.65
DN101972_c0_g1	0.09	-3.47376	6.91231e-23	3.25176e-21	yes	down	21.39	18.94	20.58	1.74	1.75	1.22	20.3033	1.57
DN101975_c0_g1	15.418	3.94658	0.00860437	0.0307637	yes	up	1.33	0	1.33	14.01	14.08	3.7	0.886667	10.5967
DN10198_c0_g1	4.617	2.20697	7.19583e-05	0.000475406	yes	up	5.69	6.22	2.84	24.56	27.79	12.38	4.91667	21.5767
DN102_c0_g1	2.469	1.30402	8.99295e-17	2.82689e-15	yes	up	16.63	17.84	17.73	44.63	42.66	46.16	17.4	44.4833
DN1020_c0_g1	4.161	2.05678	4.55763e-44	5.54838e-42	yes	up	17.12	16.58	14.24	59.61	61.19	60.89	15.98	60.5633
DN10200_c0_g2	0.34	-1.55841	1.99145e-17	6.57651e-16	yes	down	26.19	28.49	28.14	8.89	6.99	8.27	27.6067	8.05
DN102013_c0_g1	10.756	3.42713	0.00101579	0.00495389	yes	up	0	0.19	0.38	2.9	1.99	0.46	0.19	1.78333
DN102015_c0_g1	28.926	4.8543	0.00255951	0.0110673	yes	up	0.07	0	0	0.8	0.59	0.3	0.0233333	0.563333
DN10204_c0_g1	11.341	3.50343	1.22357e-05	9.57463e-05	yes	up	0.24	0.26	0.14	2.52	2.24	1.35	0.213333	2.03667
DN10204_c0_g2	3.99	1.9964	0.00778252	0.0282785	yes	up	0.83	1.22	0.34	3.78	2.95	1.71	0.796667	2.81333
DN10204_c0_g3	29.524	4.88381	0.0126121	0.0420321	yes	up	0	0	0	1.54	0.76	0.87	0	1.05667
DN102040_c0_g1	29.342	4.87491	0.015171	0.0489322	yes	up	0	0	0	1.68	6.32	2.15	0	3.38333
DN10206_c0_g1	8.979	3.16657	0.00282455	0.0120432	yes	up	1.49	0.39	0	3.07	7.48	4.48	0.626667	5.01
DN102061_c0_g1	29.238	4.86975	0.0155191	0.0497952	yes	up	0	0	0	2.07	1.69	0.4	0	1.38667
DN10207_c0_g2	0.219	-2.19359	0.00939556	0.0330164	yes	down	5.92	4.15	3.86	0.84	0.83	0.96	4.64333	0.876667
DN102084_c1_g1	8.442	3.07762	0.00978178	0.0340933	yes	up	0.24	0.12	0.11	1.32	1.33	0.7	0.156667	1.11667
DN10209_c0_g1	0.208	-2.26751	5.03958e-06	4.25582e-05	yes	down	71.38	65.52	74.98	15.07	14.97	6.07	70.6267	12.0367
DN102127_c0_g4	184.522	7.52765	2.02733e-07	2.19994e-06	yes	up	0	0	0	1.97	1.95	0.16	0	1.36
DN102160_c0_g1	0.177	-2.49934	0.00691958	0.0256646	yes	down	2.33	2.61	1.95	0.22	0.89	0	2.29667	0.37
DN102174_c0_g1	0.036	-4.80125	0.00728238	0.0267372	yes	down	0.77	1	0.81	0	0	0	0.86	0
DN10218_c0_g1	0.449	-1.15411	0.000160302	0.000972456	yes	down	7.91	7.28	7.3	2.11	3.43	3.15	7.49667	2.89667
DN1022_c0_g1	0.196	-2.35029	4.03158e-15	1.10163e-13	yes	down	8.65	9.03	9.38	0.97	1.72	1.88	9.02	1.52333
DN10220_c0_g1	25.809	4.6898	6.03489e-34	5.09255e-32	yes	up	0.41	0.41	0.22	9.14	9.8	3.95	0.346667	7.63
DN10221_c0_g1	3.701	1.88772	2.26152e-20	9.16618e-19	yes	up	30.88	48.86	27.77	110.18	130.57	87.22	35.8367	109.323
DN102217_c0_g2	35.056	5.13157	0.00664838	0.0248077	yes	up	0	0	0	0.93	0.46	1.77	0	1.05333
DN102232_c0_g1	0.17	-2.55623	4.17166e-06	3.58528e-05	yes	down	2.56	2.19	2.21	0.38	0.15	0.48	2.32	0.336667
DN10224_c0_g1	0.153	-2.71048	9.06423e-07	8.79744e-06	yes	down	5.88	7.2	10.63	0.99	1.36	0.82	7.90333	1.05667
DN10224_c0_g2	0.014	-6.12592	7.09508e-05	0.000469618	yes	down	5.8	0.96	1.79	0	0	0	2.85	0
DN102251_c0_g1	0.214	-2.22726	2.83582e-06	2.5155e-05	yes	down	1.72	1.39	1.45	0.18	0.37	0.29	1.52	0.28
DN10228_c0_g1	10.559	3.40038	3.59428e-09	5.0856e-08	yes	up	0.12	0.18	0.09	4.24	1.09	0.63	0.13	1.98667
DN10228_c0_g2	27.061	4.75812	3.59613e-30	2.50549e-28	yes	up	0.26	0.2	0.21	6.26	6.69	2.6	0.223333	5.18333
DN10231_c0_g1	0.167	-2.58411	0.000736549	0.00373331	yes	down	18.4	16.39	10.27	1.54	4.98	3.25	15.02	3.25667
DN10236_c0_g1	9.64	3.26901	0.00105718	0.00512811	yes	up	1.09	0	0.87	2.31	4	11.72	0.653333	6.01
DN10239_c0_g1	13.387	3.74278	0.000463619	0.00248922	yes	up	0.09	0.18	0.08	1.23	1.04	1.83	0.116667	1.36667
DN10239_c0_g2	13.649	3.77073	0.0141589	0.046213	yes	up	0.26	0	0.25	2.85	0.56	2.62	0.17	2.01
DN1024_c0_g1	0.401	-1.3167	2.99153e-16	9.03175e-15	yes	down	72.67	68.07	56.21	23.9	23.61	21.66	65.65	23.0567
DN10240_c0_g1	0.05	-4.3082	4.14458e-06	3.56336e-05	yes	down	12.23	12.1	16.88	0.21	0.16	1.41	13.7367	0.593333
DN10242_c0_g1	0.072	-3.7969	4.55499e-05	0.000314932	yes	down	15.14	7.38	5.23	0	1.64	0	9.25	0.546667
DN10243_c0_g2	0.366	-1.4518	3.1364e-08	3.88009e-07	yes	down	16.98	21.34	20.46	4.4	6.66	6.12	19.5933	5.72667
DN10243_c0_g4	0.441	-1.18187	0.000272613	0.00156487	yes	down	5.8	6.8	5.07	1.37	2.31	2.95	5.89	2.21
DN102435_c0_g1	0.078	-3.67906	0.000476048	0.0025477	yes	down	2.12	2.99	2.84	0	0	0.55	2.65	0.183333
DN1025_c0_g1	5.268	2.39728	9.03042e-43	1.05221e-40	yes	up	77.67	66.79	53.11	304.05	256.51	345.47	65.8567	302.01
DN10250_c0_g1	0.479	-1.06058	3.69089e-05	0.00026068	yes	down	10.12	12.59	11.69	6.21	4.09	4.52	11.4667	4.94
DN102503_c0_g1	0.038	-4.72996	0.00987256	0.0343461	yes	down	0.5	0.73	1.12	0	0	0	0.783333	0
DN102507_c0_g1	10.388	3.37678	0.0016525	0.00756228	yes	up	0	0.2	0.09	0.44	1.79	0.34	0.0966667	0.856667
DN102552_c0_g1	0.038	-4.72559	0.0103764	0.0358239	yes	down	0.27	0.78	0.63	0	0	0	0.56	0
DN10258_c0_g2	0.227	-2.14073	0.0112104	0.0382424	yes	down	1.12	1.11	1.13	0.06	0.39	0.2	1.12	0.216667
DN1026_c1_g1	0.104	-3.26124	0.00913394	0.0322606	yes	down	3.82	5.68	2.42	0.69	0.34	0	3.97333	0.343333
DN1026_c2_g1	94.853	6.56762	3.9881e-06	3.43971e-05	yes	up	0.09	0	0	4.62	3.33	0.46	0.03	2.80333
DN1026_c2_g2	11.627	3.53941	6.11468e-09	8.38792e-08	yes	up	0.38	0.75	0.47	7.73	6.17	0.89	0.533333	4.93
DN10260_c0_g1	0.315	-1.66726	1.41131e-13	3.33231e-12	yes	down	21.38	18.76	16.79	4.42	4.47	6.04	18.9767	4.97667
DN10263_c0_g2	2.867	1.51939	0.00970087	0.033872	yes	up	1.09	0.98	0.79	5.64	2.49	0.6	0.953333	2.91
DN10265_c0_g1	0.335	-1.57828	7.83958e-06	6.38004e-05	yes	down	3.87	3.97	4.77	1.28	0.81	1.59	4.20333	1.22667
DN1027_c0_g2	2.173	1.11975	4.45515e-10	7.06769e-09	yes	up	9.48	9.74	7.95	17.65	16.17	16.61	9.05667	16.81
DN10273_c0_g2	0.42	-1.24984	0.00267365	0.0114928	yes	down	6.64	8.29	7.06	2.38	1.92	3.66	7.33	2.65333
DN10278_c0_g1	0.461	-1.11762	2.68477e-14	6.80255e-13	yes	down	355.65	338.73	346.08	156.6	132.14	128.22	346.82	138.987
DN10281_c0_g1	0.027	-5.21865	0.00505956	0.0196791	yes	down	3.69	9.69	0.04	0.12	0	0.1	4.47333	0.0733333
DN102812_c0_g1	0.177	-2.49515	0.000513224	0.00272136	yes	down	2.41	3.22	3.79	0.29	0.25	1.04	3.14	0.526667
DN102822_c0_g1	0.028	-5.15925	0.00348373	0.0144009	yes	down	0.12	0.49	0.91	0	0	0	0.506667	0
DN102826_c0_g1	7.029	2.81335	0.000373001	0.0020605	yes	up	0.12	0.24	0.26	1.19	1.82	0.82	0.206667	1.27667
DN102829_c0_g1	17.326	4.11488	1.00865e-05	8.02029e-05	yes	up	0.36	0	0.08	2.14	2.26	1.94	0.146667	2.11333
DN102829_c0_g3	16.393	4.03505	0.00696725	0.0258062	yes	up	0	0.3	0	2.17	0.83	1.09	0.1	1.36333
DN10286_c0_g2	0.282	-1.82789	1.4976e-22	6.92052e-21	yes	down	40.02	46.92	50.69	10.75	12.88	11.06	45.8767	11.5633
DN10286_c0_g5	7.841	2.97099	0.0135445	0.0445774	yes	up	0.08	0.15	0.07	0.58	0.75	0.6	0.1	0.643333
DN10287_c0_g2	0.42	-1.25263	9.4515e-11	1.63536e-09	yes	down	288.08	271.85	275.91	114.45	78.91	110.88	278.613	101.413
DN1029_c0_g1	4.483	2.16446	1.40499e-45	1.80418e-43	yes	up	25.81	21.68	20.84	70.83	66.9	72.36	22.7767	70.03
DN1029_c0_g4	2.983	1.57662	1.65833e-13	3.88048e-12	yes	up	6.14	6.41	7.77	16.48	17.96	18.04	6.77333	17.4933
DN1029_c0_g5	3.625	1.85794	1.40054e-05	0.000108075	yes	up	0.95	0.78	0.53	2.54	3.01	1.44	0.753333	2.33
DN1029_c1_g1	4.002	2.00089	0.00260696	0.0112503	yes	up	1.13	2.97	1.61	7.37	5.77	8.58	1.90333	7.24
DN10291_c0_g1	383.052	8.5814	1.51297e-52	2.44705e-50	yes	up	0.08	0.08	0.11	43.67	36.19	23.52	0.09	34.46
DN10291_c1_g1	9.969	3.31751	3.84522e-87	1.61238e-84	yes	up	120.26	150.24	150.69	1068.42	1252.38	1272.26	140.397	1197.69
DN102913_c0_g1	46.597	5.54216	0.0013341	0.00626903	yes	up	0	0	0	0.88	1.77	0.77	0	1.14
DN10295_c0_g1	0.303	-1.72353	6.52476e-11	1.15034e-09	yes	down	8.68	8.07	7.07	1.74	2.22	2.21	7.94	2.05667
DN10296_c0_g1	0.456	-1.13312	0.00611666	0.0231086	yes	down	9.49	7.81	5.93	15.72	8.01	5.23	7.74333	9.65333
DN10296_c0_g2	0.354	-1.4984	0.00823406	0.0296638	yes	down	2.11	2.81	1.4	0.26	0.3	0.42	2.10667	0.326667
DN10297_c0_g1	823.418	9.68548	5.18045e-06	4.36719e-05	yes	up	0	0	0	15.37	14.74	0.65	0	10.2533
DN10297_c0_g3	11.856	3.56759	1.7758e-07	1.94565e-06	yes	up	0.2	0.26	0.23	5	2.99	1.78	0.23	3.25667
DN10299_c0_g1	0.195	-2.359	2.0616e-16	6.32539e-15	yes	down	8.27	9.13	9.92	1.78	1.03	1.77	9.10667	1.52667
DN103_c0_g2	0.409	-1.2906	4.46493e-09	6.22193e-08	yes	down	14.28	14.65	15.07	4.56	4.29	6.53	14.6667	5.12667
DN10300_c0_g1	0.487	-1.0394	7.17969e-09	9.73875e-08	yes	down	10.79	9.68	9.86	4.4	4	3.99	10.11	4.13
DN10301_c0_g1	0.008	-6.98161	2.00434e-07	2.17779e-06	yes	down	1.35	1.3	0.87	0	0	0	1.17333	0
DN103012_c0_g1	3.191	1.67413	0.00596456	0.0226265	yes	up	0.51	0.47	0.2	1.34	1.1	0.74	0.393333	1.06
DN10305_c2_g1	5.401	2.43313	1.04721e-06	1.00547e-05	yes	up	1.6	1.22	1.72	11.77	15.01	5.33	1.51333	10.7033
DN103054_c0_g1	20.203	4.3365	0.0119354	0.0401888	yes	up	0.05	0	0	0.33	0.34	0.23	0.0166667	0.3
DN10306_c0_g1	0.069	-3.86448	3.31752e-07	3.47937e-06	yes	down	1.04	0.89	1.12	0	0.09	0.07	1.01667	0.0533333
DN10306_c2_g1	0.038	-4.72994	0.00940934	0.0330527	yes	down	0.57	0.84	0.42	0	0	0	0.61	0
DN10308_c0_g1	2.107	1.0751	5.56042e-12	1.10736e-10	yes	up	21.25	20.92	19.27	36.55	37.3	29.54	20.48	34.4633
DN103088_c1_g1	56.994	5.83275	0.000338762	0.00189105	yes	up	0	0	0	0.61	0.82	0.96	0	0.796667
DN103098_c1_g1	38.89	5.28134	0.00531796	0.0205209	yes	up	0	0	0	0.99	2.69	0.28	0	1.32
DN1031_c2_g1	4.388	2.13342	0.00306162	0.0128857	yes	up	0.64	0.31	0.35	1.31	2.13	1.46	0.433333	1.63333
DN10312_c0_g1	2.99	1.57997	6.18703e-05	0.000414646	yes	up	5.02	3.88	3.55	9.4	11.62	4.65	4.15	8.55667
DN10312_c0_g2	0.411	-1.28349	9.47837e-09	1.26223e-07	yes	down	130.47	101.52	76.95	36.9	40.58	31.33	102.98	36.27
DN10313_c1_g1	2.288	1.19408	0.0026736	0.0114928	yes	up	2.94	1.51	2.46	7.21	6.53	7.44	2.30333	7.06
DN10316_c0_g1	2.654	1.40831	0.00961817	0.0336386	yes	up	2.71	4.45	3.45	11.54	9.18	5.5	3.53667	8.74
DN103165_c0_g1	0.274	-1.87022	0.000257444	0.00148772	yes	down	1.34	2.18	2.89	0.38	0.42	0.72	2.13667	0.506667
DN10317_c0_g1	105.985	6.72772	3.46277e-07	3.6183e-06	yes	up	0	0.03	0	1.05	1.07	0.66	0.01	0.926667
DN10317_c0_g2	54.382	5.76506	5.06444e-05	0.000345756	yes	up	0	0.03	0	0.56	0.53	0.42	0.01	0.503333
DN103210_c0_g1	0.052	-4.26019	0.0148945	0.0482446	yes	down	0.47	0.07	1.18	0	0	0.08	0.573333	0.0266667
DN10322_c0_g1	0.388	-1.36604	1.64053e-14	4.23571e-13	yes	down	64.97	64.27	63.89	21.31	18.62	24.98	64.3767	21.6367
DN103274_c0_g2	92.36	6.5292	3.05196e-05	0.000220055	yes	up	0	0	0	1.56	1.76	0.19	0	1.17
DN10328_c0_g1	98.24	6.61824	7.40053e-07	7.29846e-06	yes	up	0.18	0	0	3.56	4.94	7.46	0.06	5.32
DN10330_c0_g1	2.77	1.46996	2.38587e-05	0.000175384	yes	up	15.57	14.46	12.79	36.41	37.01	28	14.2733	33.8067
DN10334_c0_g2	0.44	-1.18443	0.001873	0.00842099	yes	down	4.76	5.09	2.84	2.34	1.42	0.57	4.23	1.44333
DN103351_c0_g1	0.027	-5.21606	0.00167218	0.00763692	yes	down	3.13	4.01	3.4	0	0	0	3.51333	0
DN103368_c0_g1	17.157	4.10069	0.000410522	0.00223864	yes	up	0.07	0.07	0.06	3.63	1.05	0.61	0.0666667	1.76333
DN1034_c1_g2	2.006	1.0042	2.60941e-10	4.28468e-09	yes	up	655.83	630.71	728.61	1271.51	1120.58	1110.08	671.717	1167.39
DN10340_c0_g1	0.388	-1.36543	5.33511e-23	2.52906e-21	yes	down	1281.47	1271.22	1316.86	423.22	407.08	451.5	1289.85	427.267
DN10340_c0_g2	0.391	-1.35324	2.08212e-22	9.54374e-21	yes	down	1992.71	1919.49	1958.65	765.87	673.43	1006.65	1956.95	815.317
DN103419_c0_g1	20.264	4.34087	0.0119844	0.0403181	yes	up	0	0.1	0	0.47	0.82	0.62	0.0333333	0.636667
DN10345_c0_g1	0.083	-3.59044	1.53763e-07	1.70143e-06	yes	down	2.11	2.32	2.09	0.08	0.39	0	2.17333	0.156667
DN10345_c0_g2	0.274	-1.86869	0.000284215	0.00162255	yes	down	1.31	1.86	1.61	0.51	0.37	0.26	1.59333	0.38
DN103454_c0_g1	34.222	5.09685	0.00692141	0.0256672	yes	up	0	0	0	0.84	0.85	0.3	0	0.663333
DN10346_c0_g1	5.917	2.5649	1.34549e-88	5.82159e-86	yes	up	80.8	81.02	68.66	412.72	386.31	377.77	76.8267	392.267
DN103467_c0_g1	55.754	5.801	4.28248e-05	0.000297989	yes	up	0	0	0.14	2.19	2.86	2.57	0.0466667	2.54
DN10348_c0_g1	0.283	-1.82326	7.24907e-20	2.83821e-18	yes	down	18.32	18.28	16.4	3.33	4.2	4.82	17.6667	4.11667
DN103483_c0_g3	11.302	3.49854	0.00564279	0.0215769	yes	up	0.08	0.08	0.07	0.69	0.96	0.54	0.0766667	0.73
DN10350_c1_g1	2.226	1.15451	0.00124063	0.00588604	yes	up	2.07	2.76	1.45	1.67	2.91	3.06	2.09333	2.54667
DN103504_c0_g1	10.123	3.33951	9.74291e-05	0.000623962	yes	up	1.87	2.49	2.8	24.09	25.87	10.29	2.38667	20.0833
DN10353_c0_g3	3.29	1.718	0.00540756	0.020811	yes	up	0.55	0.55	0.17	1.69	0.93	0.88	0.423333	1.16667
DN10355_c0_g3	0.314	-1.67075	0.0126609	0.0421678	yes	down	1.45	1.91	0.49	0.56	0.88	0.28	1.28333	0.573333
DN10358_c0_g1	0.381	-1.39212	0.00213164	0.00942725	yes	down	1.18	1.15	1.44	0.5	0.51	0.23	1.25667	0.413333
DN1036_c0_g1	3.823	1.93478	1.7271e-41	1.93921e-39	yes	up	56.16	59.99	58.7	203.2	215.95	178.24	58.2833	199.13
DN10363_c0_g1	3.948	1.98106	0.000103978	0.000661104	yes	up	2.57	2.03	7.98	16.7	20.42	6.85	4.19333	14.6567
DN10367_c0_g1	0.499	-1.00352	0.00111798	0.00538193	yes	down	5.75	7.84	8.5	1.89	4.38	2.98	7.36333	3.08333
DN10369_c0_g1	0.433	-1.20601	0.00398027	0.0160739	yes	down	8.07	11.32	16.41	2.78	2.82	7.85	11.9333	4.48333
DN10370_c0_g1	0.297	-1.75256	0.00168268	0.00767503	yes	down	1.54	3.58	3.35	0.64	0.37	1.16	2.82333	0.723333
DN10370_c1_g1	4.887	2.28897	1.05264e-52	1.71889e-50	yes	up	27.94	27.06	28.15	120.67	124.64	115.38	27.7167	120.23
DN10372_c1_g1	4.258	2.09026	2.92292e-19	1.10308e-17	yes	up	1.95	2.99	2.22	9.41	9.51	7.23	2.38667	8.71667
DN10374_c0_g1	3.17	1.66454	0.00121741	0.00578554	yes	up	0.79	0.39	0.48	1.69	1.64	1.19	0.553333	1.50667
DN10374_c1_g1	3.998	1.99919	3.32723e-10	5.38011e-09	yes	up	1.89	0.87	0.97	4.82	4.58	3.58	1.24333	4.32667
DN10374_c2_g1	0.384	-1.38179	2.37588e-08	2.99487e-07	yes	down	64.48	63.4	66.5	27.79	21.54	12.42	64.7933	20.5833
DN10375_c0_g1	0.423	-1.2399	0.00778087	0.028274	yes	down	14.73	16.84	16.09	2.68	2.98	11.77	15.8867	5.81
DN10376_c0_g1	0.282	-1.82751	2.91774e-07	3.08918e-06	yes	down	4.05	3.62	4.39	0.73	1.15	0.81	4.02	0.896667
DN103794_c0_g1	53.647	5.74543	0.000850902	0.00423611	yes	up	0	0	0	14.08	5.61	2.61	0	7.43333
DN1038_c0_g1	2.328	1.21881	1.07927e-13	2.58515e-12	yes	up	27.92	28.89	22.27	49.77	48.14	58.12	26.36	52.01
DN1038_c0_g2	2.575	1.36441	4.17193e-12	8.44204e-11	yes	up	5	5.71	4.78	11.08	11.94	10.81	5.16333	11.2767
DN103809_c0_g2	4.738	2.24435	2.44025e-57	4.59187e-55	yes	up	33.03	32.99	26.6	128.61	118.58	126.92	30.8733	124.703
DN103809_c0_g3	43.632	5.44731	0.00552587	0.0211979	yes	up	0	0	0	3.29	2.06	0	0	1.78333
DN103809_c0_g4	13.132	3.71498	6.84061e-05	0.000453969	yes	up	0	0.14	0.31	1.76	1.18	0.6	0.15	1.18
DN10382_c0_g1	0.35	-1.51434	2.99808e-06	2.64562e-05	yes	down	4.2	3.83	3.15	1.42	1.56	3.72	3.72667	2.23333
DN103824_c0_g1	22.553	4.49522	0.000950797	0.00467518	yes	up	0.09	0.09	0	0.61	1.43	1.38	0.06	1.14
DN10383_c1_g1	4.022	2.00802	9.88379e-08	1.12879e-06	yes	up	4.19	3.26	2.64	15.36	13.68	5.59	3.36333	11.5433
DN10383_c2_g1	2.827	1.49918	0.00012095	0.00075662	yes	up	12.89	10.22	9.98	27.92	35.24	16.26	11.03	26.4733
DN10387_c0_g1	9.316	3.21975	5.12746e-13	1.13678e-11	yes	up	0.39	1.3	0.8	4.97	6.43	8.48	0.83	6.62667
DN10388_c0_g1	0.272	-1.87605	1.0071e-11	1.94852e-10	yes	down	7.83	7.69	7.88	1.69	2.03	1.76	7.8	1.82667
DN103909_c1_g1	43.641	5.44761	0.00566964	0.0216626	yes	up	0	0	0	2.67	1.33	0	0	1.33333
DN10394_c0_g1	0.352	-1.50501	1.07258e-14	2.81709e-13	yes	down	25.09	24.88	25.44	7.94	8.14	6.39	25.1367	7.49
DN10395_c0_g1	0.355	-1.49279	0.000511805	0.00271468	yes	down	3.32	4.43	4.69	0.82	1.24	1.91	4.14667	1.32333
DN10396_c0_g1	0.362	-1.46772	0.00197708	0.0088253	yes	down	2.25	1.62	1.57	0.31	0.45	0.89	1.81333	0.55
DN103961_c0_g1	0.206	-2.27733	0.000366369	0.00202716	yes	down	1.18	1.33	2.39	0.09	0.15	0.64	1.63333	0.293333
DN10398_c0_g1	0.142	-2.82091	0.000715716	0.00363993	yes	down	1.62	1.16	2.7	0.08	0.47	0.09	1.82667	0.213333
DN1040_c0_g3	0.366	-1.45102	1.80057e-12	3.80089e-11	yes	down	9.05	8.74	9.53	2.62	2.51	3.43	9.10667	2.85333
DN1040_c1_g3	19.159	4.25992	0.0155602	0.049894	yes	up	0	0	0.35	1.17	1.91	3.3	0.116667	2.12667
DN10400_c0_g1	0.152	-2.71635	2.34731e-15	6.55106e-14	yes	down	53.09	47.29	26.58	6.26	5.16	5.06	42.32	5.49333
DN104009_c0_g1	0.006	-7.46694	1.30799e-08	1.70606e-07	yes	down	2.1	1.75	3.03	0	0	0	2.29333	0
DN10403_c0_g1	7.936	2.98838	1.46756e-06	1.37486e-05	yes	up	3.15	3.12	2.48	7.79	8.43	14.52	2.91667	10.2467
DN10409_c0_g1	7.676	2.9403	1.14205e-09	1.72438e-08	yes	up	1.9	3.86	3.31	23.61	17.78	18.94	3.02333	20.11
DN1041_c0_g1	0.455	-1.13563	1.52625e-07	1.68912e-06	yes	down	54.37	66.71	42.61	25.93	22.72	14.42	54.5633	21.0233
DN10410_c0_g4	64.218	6.00491	0.000109539	0.000692828	yes	up	0.32	0.26	0	16.32	11.99	0.98	0.193333	9.76333
DN104105_c0_g1	0.191	-2.38674	0.0105499	0.0363249	yes	down	1.37	1.07	1.85	0.2	0.2	0.31	1.43	0.236667
DN104121_c0_g1	0.013	-6.23816	1.8347e-05	0.000138249	yes	down	1.34	2.71	1.18	0	0	0	1.74333	0
DN104147_c0_g1	19.566	4.29027	3.11678e-05	0.000224235	yes	up	0.03	0	0.07	0.56	0.81	0.28	0.0333333	0.55
DN10416_c0_g1	2.616	1.38732	4.63512e-09	6.45081e-08	yes	up	43.4	55.93	72.32	138.53	185.12	91.55	57.2167	138.4
DN10416_c2_g1	2.962	1.56649	2.92479e-06	2.58598e-05	yes	up	0.95	0.97	0.95	2.14	2.55	2.61	0.956667	2.43333
DN10416_c3_g2	6.389	2.6755	0.00216551	0.0095534	yes	up	0.42	0.6	0.19	2.59	3.15	0.48	0.403333	2.07333
DN104165_c0_g2	0.463	-1.10941	0.000595322	0.00309897	yes	down	1.88	2.16	2	0.69	0.83	0.88	2.01333	0.8
DN104165_c0_g3	17.62	4.13913	3.8933e-08	4.75327e-07	yes	up	3.13	0.96	0.51	31.62	24.43	11.76	1.53333	22.6033
DN1042_c0_g1	0.157	-2.66831	0.00962821	0.0336668	yes	down	2.34	0.52	2.36	0.23	0.12	0.37	1.74	0.24
DN10425_c0_g1	0.325	-1.62072	2.69472e-06	2.40068e-05	yes	down	2.11	2.13	2.21	0.37	0.79	1.23	2.15	0.796667
DN10427_c0_g1	0.399	-1.32519	1.04184e-11	2.01275e-10	yes	down	20.62	20.16	16.27	6.27	5.93	5.44	19.0167	5.88
DN10430_c0_g1	12.624	3.65806	2.24354e-76	7.12168e-74	yes	up	19.7	19.03	23.4	196.86	209.98	272.32	20.71	226.387
DN10431_c0_g2	3.251	1.70077	7.23182e-08	8.45538e-07	yes	up	2.44	2.91	3.04	4.93	6.4	11.93	2.79667	7.75333
DN10431_c0_g3	0.311	-1.68573	5.71728e-07	5.75456e-06	yes	down	2.29	3.14	2.13	0.54	0.87	0.58	2.52	0.663333
DN10435_c0_g1	3.166	1.66274	0.00084135	0.00419348	yes	up	2.74	1.97	1.92	3.7	6.02	4.47	2.21	4.73
DN10436_c0_g2	4.484	2.16463	0.0137027	0.0450066	yes	up	1.87	0.13	1.06	4.62	4.41	1.74	1.02	3.59
DN104412_c0_g1	0.028	-5.17249	0.00217679	0.00959569	yes	down	2.44	1.08	1.38	0	0	0	1.63333	0
DN104412_c0_g2	0.024	-5.36781	0.00105307	0.00511068	yes	down	1.13	0.66	1.51	0	0	0	1.1	0
DN10443_c0_g2	0.386	-1.3722	1.84011e-09	2.70853e-08	yes	down	25.94	34.85	43.59	12.32	12.61	10.44	34.7933	11.79
DN104434_c0_g1	0.301	-1.73408	3.13535e-19	1.17801e-17	yes	down	19.86	18.5	16.78	4.31	5.5	4.66	18.38	4.82333
DN10446_c0_g2	21.225	4.4077	0.0135744	0.0446628	yes	up	0.71	0	0	3.42	5.07	0.1	0.236667	2.86333
DN10448_c0_g5	0.067	-3.89213	3.16544e-13	7.17478e-12	yes	down	8.61	6.3	3.86	0.26	0.47	0.23	6.25667	0.32
DN104499_c0_g1	0.184	-2.44298	0.00367056	0.0150267	yes	down	0.68	0.58	1	0.04	0.07	0.25	0.753333	0.12
DN1045_c0_g1	0.138	-2.85644	1.2994e-20	5.33666e-19	yes	down	10.42	11.3	5.6	1.17	1.17	0.92	9.10667	1.08667
DN1045_c0_g3	5.46	2.44888	1.57815e-15	4.47616e-14	yes	up	0.94	1.21	0.94	4.98	3.99	5.44	1.03	4.80333
DN10458_c0_g1	12.141	3.60178	5.66861e-53	9.34633e-51	yes	up	2.52	1.55	1.25	24.25	21.45	13.89	1.77333	19.8633
DN104593_c0_g2	11.714	3.55017	0.00574483	0.0219189	yes	up	0.18	0	0.08	0.69	1.19	0.72	0.0866667	0.866667
DN10462_c0_g1	5.739	2.52071	2.79652e-47	3.83773e-45	yes	up	145.11	151.9	146.18	811.69	844.25	538.35	147.73	731.43
DN10464_c0_g1	15.882	3.98935	1.75105e-07	1.91946e-06	yes	up	0.23	1.32	0.21	7.72	8.39	7.91	0.586667	8.00667
DN10465_c0_g1	5.442	2.4442	5.7516e-44	6.96446e-42	yes	up	22.01	23.05	19.11	122.78	117.73	80.86	21.39	107.123
DN10466_c0_g1	0.021	-5.58943	0.000446743	0.00240985	yes	down	5.41	1.88	2.56	0	0	0	3.28333	0
DN1047_c0_g1	2.688	1.42675	6.09142e-28	3.8385e-26	yes	up	130.25	138.08	121.7	262.51	263.27	254.04	130.01	259.94
DN10472_c0_g1	4.807	2.26527	2.1032e-23	1.02123e-21	yes	up	2.76	2.84	3.3	14	14.39	11.29	2.96667	13.2267
DN10472_c0_g2	25.265	4.65906	0.00475992	0.0186935	yes	up	0	0	0.1	1.2	0.6	0.64	0.0333333	0.813333
DN10478_c0_g1	5.111	2.35374	7.86571e-36	7.14329e-34	yes	up	6.86	7.59	9.02	34.87	35.23	33.79	7.82333	34.63
DN10480_c0_g1	9.5	3.24793	1.73078e-15	4.88459e-14	yes	up	0.89	1.01	0.54	5.92	7.37	6.35	0.813333	6.54667
DN10482_c1_g2	2.21	1.14419	1.90187e-06	1.74516e-05	yes	up	3.16	4.53	3.22	3.97	5.99	4.16	3.63667	4.70667
DN10483_c0_g1	952.421	9.89546	1.05182e-06	1.00932e-05	yes	up	0	0	0	9.36	7.33	0.48	0	5.72333
DN10488_c0_g1	6.134	2.61694	0.00127147	0.00601257	yes	up	0.52	0.42	0.61	5.21	2.78	0.3	0.516667	2.76333
DN10489_c0_g1	5.72	2.51592	2.06892e-06	1.88723e-05	yes	up	0.71	1.72	1.78	4.51	5.42	7.48	1.40333	5.80333
DN104911_c0_g1	0.03	-5.06056	0.000529988	0.0027991	yes	down	0.67	1.04	0.54	0.05	0	0	0.75	0.0166667
DN10493_c0_g1	0.053	-4.23293	3.36447e-42	3.86062e-40	yes	down	72.7	71.85	65.47	2.31	1.55	5.56	70.0067	3.14
DN104931_c0_g1	0.034	-4.86614	0.00608226	0.022994	yes	down	0.96	1.66	1.41	0	0	0	1.34333	0
DN10494_c0_g1	0.204	-2.29247	4.82689e-16	1.43121e-14	yes	down	10.09	9.85	9.15	1.94	1.53	1.76	9.69667	1.74333
DN10494_c0_g3	5.366	2.42395	0.000379045	0.0020893	yes	up	0.08	0.43	0.31	1.62	1.6	0.62	0.273333	1.28
DN104953_c0_g1	34.647	5.11465	0.00604494	0.0228777	yes	up	0	0	0	1.95	0.96	1.89	0	1.6
DN10497_c0_g1	3.773	1.91571	2.27244e-12	4.74829e-11	yes	up	2.63	2.79	2.17	9.58	8.38	6.55	2.53	8.17
DN1050_c0_g1	0.402	-1.3164	9.65856e-11	1.66694e-09	yes	down	15.18	14.4	16.08	4.98	4.83	6.05	15.22	5.28667
DN10500_c0_g3	0.397	-1.33322	2.17521e-08	2.75573e-07	yes	down	47.09	54.84	46.73	18.42	15.28	17.34	49.5533	17.0133
DN10502_c1_g1	0.148	-2.75507	1.95251e-07	2.12555e-06	yes	down	4.51	4.13	2.76	0.31	0.31	0.82	3.8	0.48
DN10508_c0_g1	0.476	-1.07235	4.09295e-06	3.52165e-05	yes	down	44.4	46.2	55.96	22.06	19.67	18.45	48.8533	20.06
DN10508_c1_g1	0.046	-4.44684	0.00469982	0.0185059	yes	down	14.55	17.58	11.52	0	0	2.02	14.55	0.673333
DN10509_c0_g2	2.865	1.51855	0.0123708	0.0413793	yes	up	1.42	1.11	0.73	4.11	1.67	2.17	1.08667	2.65
DN10510_c0_g1	7.473	2.9017	3.1286e-22	1.41873e-20	yes	up	3.79	3.39	3.33	20.86	16.04	30.51	3.50333	22.47
DN10515_c0_g2	4.791	2.26028	8.74151e-22	3.85591e-20	yes	up	5.98	7.92	9.41	33.84	41.54	25.15	7.77	33.51
DN10515_c1_g1	0.185	-2.4322	0.0136399	0.0448391	yes	down	0.4	0.74	0.26	0.12	0.15	0	0.466667	0.09
DN10517_c0_g1	0.245	-2.02728	3.89993e-08	4.7605e-07	yes	down	15.39	13.34	14.79	2.57	3.1	4.13	14.5067	3.26667
DN10520_c1_g4	19.38	4.27646	7.46664e-07	7.35939e-06	yes	up	0.18	0.35	0.99	12.77	11.76	1.09	0.506667	8.54
DN10521_c0_g1	2.965	1.56824	0.00583633	0.0222232	yes	up	6.46	6.98	5.39	18.94	9.97	13.67	6.27667	14.1933
DN105211_c0_g4	2.782	1.47602	5.57946e-11	9.91919e-10	yes	up	4.73	5.6	4.53	12.43	10.09	12.97	4.95333	11.83
DN10522_c1_g1	0.186	-2.42868	0.0147805	0.0479278	yes	down	3.94	7.11	4.62	1.49	0.64	0	5.22333	0.71
DN10525_c0_g1	0.349	-1.51799	6.75997e-20	2.6513e-18	yes	down	110.75	101.96	98.99	30.85	26.14	34.51	103.9	30.5
DN10526_c0_g3	0.27	-1.88715	2.9834e-09	4.26478e-08	yes	down	14.32	14.46	16.17	3.18	2.28	4.99	14.9833	3.48333
DN10526_c0_g4	0.305	-1.71101	0.000659165	0.00338707	yes	down	3.37	4.19	3.38	0.88	0.98	1.01	3.64667	0.956667
DN105260_c0_g6	0.039	-4.66761	0.0135442	0.0445774	yes	down	0.84	0.18	0.66	0	0	0	0.56	0
DN10527_c0_g1	4.001	2.0003	5.01679e-20	1.98712e-18	yes	up	6.42	6.63	4.95	18.92	18.15	23.9	6	20.3233
DN10529_c0_g1	0.29	-1.78811	0.00373714	0.0152508	yes	down	2.2	1.5	0.7	0.55	0.42	0.1	1.46667	0.356667
DN10529_c0_g2	0.407	-1.29725	4.75068e-17	1.52439e-15	yes	down	52.81	46.38	46.84	15.86	14.92	16.65	48.6767	15.81
DN105291_c0_g1	5.318	2.41094	0.0099671	0.0346342	yes	up	0.74	0.59	0.39	2.18	0.94	2.53	0.573333	1.88333
DN105295_c0_g1	3.876	1.95458	0.00703243	0.0259881	yes	up	0.72	0.19	0.34	0.94	1.61	1.63	0.416667	1.39333
DN1053_c0_g1	0.495	-1.0148	7.0225e-10	1.08838e-08	yes	down	37.34	43.41	31.75	13.73	13.98	16.96	37.5	14.89
DN105313_c0_g1	2.336	1.22425	1.85902e-08	2.37642e-07	yes	up	2.84	2.57	2.5	5.07	5.28	5.48	2.63667	5.27667
DN10532_c0_g1	0.364	-1.45915	2.85599e-13	6.52125e-12	yes	down	15.62	16.75	17.12	5.78	4.66	5.05	16.4967	5.16333
DN10532_c0_g2	0.335	-1.57735	3.99666e-08	4.87307e-07	yes	down	8.22	10.22	7.88	2.85	2.72	1.33	8.77333	2.3
DN10534_c0_g2	0.07	-3.83548	1.26243e-09	1.89435e-08	yes	down	3.98	6.9	4.11	0	0.3	0.61	4.99667	0.303333
DN10538_c0_g1	0.395	-1.33923	0.000158469	0.000962086	yes	down	7.12	7.51	9.59	3.67	2.53	2.1	8.07333	2.76667
DN10539_c0_g1	8.348	3.0614	2.54356e-10	4.18769e-09	yes	up	1.83	1.82	0.76	10.86	5.43	4.61	1.47	6.96667
DN10541_c0_g1	4.229	2.08017	3.67535e-16	1.10209e-14	yes	up	18.1	14.8	28.88	70.48	74.38	82.12	20.5933	75.66
DN10542_c1_g2	18.955	4.24451	0.0153651	0.0493825	yes	up	0	0	0.6	3.26	3.59	3.27	0.2	3.37333
DN10543_c0_g2	0.223	-2.16702	6.98584e-07	6.91761e-06	yes	down	7.16	9.87	13.18	1	2.76	2.48	10.07	2.08
DN10547_c0_g2	0.15	-2.74005	7.52851e-05	0.000494691	yes	down	3.48	2.86	4.23	0.1	0.52	0.76	3.52333	0.46
DN1055_c0_g1	0.252	-1.98732	9.21781e-19	3.33777e-17	yes	down	56	53.92	55.96	10.53	8.69	15.68	55.2933	11.6333
DN10554_c0_g1	2.149	1.10371	8.06463e-15	2.13996e-13	yes	up	139.33	149.1	135.61	217.06	219.11	188.4	141.347	208.19
DN105568_c0_g1	42.436	5.40721	0.000560877	0.0029403	yes	up	0	1.35	0	19.05	29.57	4.35	0.45	17.6567
DN10558_c0_g1	0.007	-7.10587	0.00434574	0.0173192	yes	down	13.17	1.42	0.26	0	0	0	4.95	0
DN10559_c0_g1	0.454	-1.13969	0.00046525	0.0024964	yes	down	30.21	27.88	22.08	9.02	8.65	10.47	26.7233	9.38
DN105629_c0_g1	16.766	4.06749	0.00018503	0.00110497	yes	up	0.09	0.04	0.04	1.01	1.23	0.2	0.0566667	0.813333
DN105634_c0_g1	57.165	5.83705	7.96585e-07	7.80049e-06	yes	up	0	0.14	0	2.23	2.74	1.81	0.0466667	2.26
DN10564_c0_g1	0.403	-1.31053	0.00658625	0.0246137	yes	down	2.04	1.55	2.74	1	0.51	0.72	2.11	0.743333
DN105647_c0_g1	0.183	-2.45144	0.00171863	0.00781437	yes	down	1.14	1.35	1.53	0.19	0.13	0.32	1.34	0.213333
DN10566_c0_g1	3.111	1.63741	1.00348e-17	3.38969e-16	yes	up	7.37	6.68	5.05	16.63	15.91	17.95	6.36667	16.83
DN10567_c0_g2	0.189	-2.40121	0.00158475	0.00729598	yes	down	5.93	7.2	14.54	1.07	1.04	2.51	9.22333	1.54
DN10569_c0_g1	13.401	3.74424	1.93135e-08	2.46471e-07	yes	up	0.71	0.25	0.18	6.84	5.63	0.8	0.38	4.42333
DN10570_c0_g1	0.325	-1.61932	7.7319e-21	3.21831e-19	yes	down	39.43	41	39.2	11.65	10.76	12.73	39.8767	11.7133
DN10571_c0_g1	0.087	-3.51669	4.08028e-05	0.000285276	yes	down	2.46	4.08	1.68	0	0.09	0.52	2.74	0.203333
DN10571_c0_g2	0.429	-1.21929	1.34021e-13	3.17879e-12	yes	down	100.67	98.71	79.47	32.16	32.28	38.49	92.95	34.31
DN10574_c0_g1	0.107	-3.21873	0.000731801	0.00371201	yes	down	1.6	2.52	0.67	0	0.14	0.29	1.59667	0.143333
DN105762_c0_g1	54.177	5.75962	1.35671e-07	1.51631e-06	yes	up	0	0	0.14	4.15	2.5	0.48	0.0466667	2.37667
DN10577_c0_g1	0.371	-1.42878	0.000479631	0.00256445	yes	down	7.42	5.01	5.15	2.7	1.94	1.22	5.86	1.95333
DN10577_c2_g1	0.403	-1.31129	0.00383272	0.0155744	yes	down	0.88	0.62	0.66	0.39	0.2	0.16	0.72	0.25
DN10578_c0_g1	0.347	-1.52796	6.8738e-15	1.83617e-13	yes	down	13.25	14.54	11.36	3.24	3.9	4.42	13.05	3.85333
DN105788_c0_g1	0.048	-4.36785	0.00873588	0.0311397	yes	down	0.91	0.31	0.12	0.05	0	0	0.446667	0.0166667
DN1058_c0_g1	0.481	-1.05688	8.2e-09	1.1039e-07	yes	down	18.52	17.62	15.29	7.87	7.65	6.41	17.1433	7.31
DN105800_c0_g1	17.392	4.12034	5.99863e-05	0.000403413	yes	up	0.06	0.17	0	1.23	1.11	0.99	0.0766667	1.11
DN10581_c0_g1	0.216	-2.20938	9.74648e-37	9.17006e-35	yes	down	59.37	54.3	60.24	15.82	15.74	15.71	57.97	15.7567
DN10581_c0_g2	13.747	3.78101	5.58346e-08	6.65295e-07	yes	up	0.17	0.17	0.09	1.58	2.76	0.89	0.143333	1.74333
DN10583_c0_g1	16.079	4.00706	2.79641e-58	5.42743e-56	yes	up	3.31	2.97	1.83	43.39	43.08	24.21	2.70333	36.8933
DN10586_c0_g1	9.906	3.30829	0.00189553	0.00850878	yes	up	0	0.05	0.24	0.79	1.54	0.37	0.0966667	0.9
DN10590_c1_g1	17.586	4.13636	0.00363156	0.0148986	yes	up	0.11	0.1	0	1.4	1.06	0.62	0.07	1.02667
DN105926_c0_g1	47.927	5.58278	0.000132429	0.000819297	yes	up	0	0	0.03	0.37	0.62	0.31	0.01	0.433333
DN105946_c0_g1	2.591	1.37355	0.000203886	0.00120424	yes	up	3	4.7	2.48	7.36	9.2	6.24	3.39333	7.6
DN10595_c0_g1	2.855	1.51348	1.92276e-07	2.09551e-06	yes	up	1.72	2.43	1.45	3.55	2.39	4.13	1.86667	3.35667
DN105969_c0_g2	29.627	4.88886	0.0129362	0.0429375	yes	up	0	0	0	0.83	2.43	2	0	1.75333
DN10599_c2_g1	3.853	1.94581	0.00215426	0.00951362	yes	up	0.79	0.93	0.54	4.18	3.3	1.6	0.753333	3.02667
DN106004_c0_g2	32.349	5.01564	0.00837735	0.0300938	yes	up	0	0	0	0.23	0.18	0.36	0	0.256667
DN10603_c0_g1	0.192	-2.38227	1.94213e-11	3.6364e-10	yes	down	20.3	13.31	22.25	2.71	3.17	3.51	18.62	3.13
DN10604_c1_g1	0.386	-1.3718	0.000932909	0.00459488	yes	down	10.21	7.57	8.62	1.34	3.84	4.04	8.8	3.07333
DN106079_c0_g1	75.23	6.23324	0.000841084	0.00419246	yes	up	0.2	0	0	6.23	4.53	0.24	0.0666667	3.66667
DN10609_c0_g1	0.031	-5.01823	3.79518e-05	0.000266991	yes	down	3.73	3.42	3.78	0	0.3	0	3.64333	0.1
DN10609_c0_g3	0.172	-2.53899	0.000777269	0.00391313	yes	down	8.49	2.03	3.52	0.43	0.43	1.23	4.68	0.696667
DN106093_c0_g2	71.809	6.16608	6.88004e-05	0.000456363	yes	up	0	0	0	0.98	1.55	1.65	0	1.39333
DN1061_c2_g1	7.969	2.99448	0.000179271	0.00107379	yes	up	0.56	0.41	0.38	2.83	4.38	1.81	0.45	3.00667
DN106170_c0_g2	42.171	5.39819	0.00216078	0.00953624	yes	up	0	0	0	0.96	1.42	1.89	0	1.42333
DN106171_c0_g1	8.474	3.0831	0.000913643	0.00451045	yes	up	0.68	0.11	0.1	2.97	1.12	2.23	0.296667	2.10667
DN10618_c0_g1	0.34	-1.55487	9.10536e-06	7.30343e-05	yes	down	7.11	6.65	9.47	2.51	1.84	2.51	7.74333	2.28667
DN10622_c2_g1	29.363	4.87595	0.0133438	0.0440364	yes	up	0	0	0	0.62	0.93	0.34	0	0.63
DN10623_c0_g2	20.793	4.37806	0.000131542	0.000814212	yes	up	0.03	0.05	0	0.38	0.68	0.29	0.0266667	0.45
DN10627_c0_g1	2.015	1.01095	1.39556e-13	3.29855e-12	yes	up	30.33	34.23	26.78	53.65	51.62	51.64	30.4467	52.3033
DN10627_c0_g2	3.484	1.8008	5.90375e-10	9.23634e-09	yes	up	1	1.22	1.2	3.74	3.55	2.44	1.14	3.24333
DN10627_c1_g1	10.505	3.393	0.00433335	0.01728	yes	up	0.05	0.16	0	0.82	0.72	0.3	0.07	0.613333
DN10629_c0_g1	2.761	1.46501	1.64099e-18	5.83625e-17	yes	up	15.66	16.55	14.43	35.25	43.01	32.35	15.5467	36.87
DN10629_c0_g3	37.208	5.21754	6.32939e-60	1.27206e-57	yes	up	0.39	0.39	0.58	12.35	15.56	15.85	0.453333	14.5867
DN1063_c0_g3	0.231	-2.11558	2.50157e-13	5.74287e-12	yes	down	7.52	7.17	7.93	1.33	1.4	1.76	7.54	1.49667
DN10630_c0_g3	14.214	3.82923	0.0123836	0.0414109	yes	up	0	0	0.25	1.21	1.37	0.65	0.0833333	1.07667
DN10638_c0_g3	14.744	3.88208	0.012792	0.0425352	yes	up	0.08	0.08	0	0.73	1.21	0.1	0.0533333	0.68
DN10639_c0_g2	0.468	-1.09603	3.3393e-07	3.50006e-06	yes	down	15.77	15.27	14.04	6.3	5.33	7.08	15.0267	6.23667
DN10640_c0_g2	2.231	1.15792	5.74248e-05	0.000387452	yes	up	0.91	1.04	0.82	1.41	1.62	2.22	0.923333	1.75
DN10641_c0_g1	0.128	-2.96666	5.30309e-09	7.33983e-08	yes	down	103.99	90.28	76.12	6.49	4.71	21.07	90.13	10.7567
DN10643_c0_g2	0.02	-5.67917	4.30176e-19	1.60032e-17	yes	down	4.57	3.31	4.26	0.06	0.12	0.03	4.04667	0.07
DN10646_c0_g1	0.227	-2.13864	2.26269e-10	3.74159e-09	yes	down	11.53	10.26	10.9	1.08	1.74	3.64	10.8967	2.15333
DN10646_c0_g2	3.357	1.74718	1.07827e-08	1.4242e-07	yes	up	1.99	2.07	1.31	5.85	4.95	4.44	1.79	5.08
DN10647_c0_g1	0.465	-1.10414	2.47553e-07	2.65241e-06	yes	down	12.31	12.3	10.99	3.83	5.06	5.28	11.8667	4.72333
DN106498_c0_g1	10.804	3.43353	0.00293205	0.0124305	yes	up	0.06	0.11	0.05	0.95	0.83	0.26	0.0733333	0.68
DN10650_c0_g1	8.396	3.06964	0.0030256	0.0127618	yes	up	0.08	0.37	0	0.43	0.75	0.44	0.15	0.54
DN106504_c0_g1	23.998	4.58486	0.00588011	0.0223661	yes	up	0	0	0.17	0.98	1.76	1.09	0.0566667	1.27667
DN10651_c0_g1	2.849	1.51028	7.91403e-06	6.43524e-05	yes	up	18.38	19.67	20.15	38.66	60.05	32.26	19.4	43.6567
DN10651_c2_g1	6.203	2.63301	2.12691e-07	2.29846e-06	yes	up	16.9	6.1	13.47	64.25	87.05	34.92	12.1567	62.0733
DN10654_c0_g1	3.294	1.71971	4.33816e-13	9.69697e-12	yes	up	5.98	7.36	7.73	15.99	21.01	17.14	7.02333	18.0467
DN106547_c0_g1	5.705	2.5122	0.0037744	0.0153751	yes	up	0.33	0.16	0.29	0.81	1.83	1.22	0.26	1.28667
DN106562_c0_g4	3.629	1.85959	0.0018491	0.008324	yes	up	0.29	0.35	0.49	1.38	1.07	1.31	0.376667	1.25333
DN10662_c0_g1	2.219	1.1502	7.04242e-09	9.564e-08	yes	up	46.54	50.41	36.91	92.28	89.02	67.81	44.62	83.0367
DN106621_c0_g2	0.022	-5.49971	0.000529435	0.00279702	yes	down	0.7	0.64	0.42	0	0	0	0.586667	0
DN10663_c0_g1	0.021	-5.54701	1.09037e-30	7.79675e-29	yes	down	16.04	9.75	31.6	0.28	0.33	0.48	19.13	0.363333
DN10669_c0_g1	0.34	-1.5558	2.224e-10	3.68029e-09	yes	down	10.14	11.41	10.58	3.02	2.73	3.29	10.71	3.01333
DN1067_c0_g2	0.447	-1.16066	0.000790894	0.0039723	yes	down	22.04	23.63	23.51	5.75	8.29	14.23	23.06	9.42333
DN106717_c0_g1	26.938	4.75158	0.000338641	0.00189052	yes	up	0.05	0	0.04	1	0.9	0.34	0.03	0.746667
DN10673_c0_g1	4.1	2.0357	1.53067e-26	8.94056e-25	yes	up	9.21	8.76	8.21	37.84	31.91	22.71	8.72667	30.82
DN10674_c0_g1	6.385	2.67475	8.71987e-05	0.000564134	yes	up	1.04	1.89	0.16	5.62	6.42	5.21	1.03	5.75
DN10675_c0_g1	34.212	5.09644	0.00700905	0.0259234	yes	up	0	0	0	0.73	1.03	0.31	0	0.69
DN10675_c0_g2	165.226	7.3683	3.86963e-22	1.74545e-20	yes	up	0.44	0.39	0	41.66	39.15	31.95	0.276667	37.5867
DN10676_c0_g3	2.689	1.42707	1.37315e-15	3.91595e-14	yes	up	7.12	6.22	6.26	13.9	15.01	16.6	6.53333	15.17
DN10678_c0_g1	22.541	4.4945	2.41382e-86	9.93761e-84	yes	up	4.78	4.24	4.77	78.89	102.87	74.37	4.59667	85.3767
DN10679_c2_g1	6.981	2.80353	0.00898492	0.0318288	yes	up	0.17	0.33	1.44	9.02	4.3	1.82	0.646667	5.04667
DN10679_c2_g2	3.549	1.8275	0.000630185	0.00325713	yes	up	0.8	1.36	0.76	3.59	3.64	1.65	0.973333	2.96
DN106791_c0_g1	49.622	5.63292	0.000986534	0.00483097	yes	up	0	0	0	6.38	2.02	7.16	0	5.18667
DN10680_c0_g4	46.019	5.52417	0.00432878	0.0172658	yes	up	0	0	0	4.82	6.35	0	0	3.72333
DN10682_c0_g1	0.191	-2.38742	2.87936e-12	5.94334e-11	yes	down	27.3	30.69	42.66	4.71	3.2	8.84	33.55	5.58333
DN10685_c0_g1	18.284	4.19252	0.00352979	0.014555	yes	up	0.31	0	0	1.01	2.01	1.64	0.103333	1.55333
DN10686_c0_g1	5.951	2.57306	0.00737627	0.0270294	yes	up	0.24	0.45	1.11	3.34	3.31	2.64	0.6	3.09667
DN10686_c0_g2	3.251	1.70109	0.00854718	0.0306021	yes	up	11.06	8.95	2.97	20.06	19.3	28.79	7.66	22.7167
DN10688_c0_g1	0.267	-1.90355	4.47722e-15	1.21801e-13	yes	down	5.93	6.89	6.94	1.81	1.3	1.46	6.58667	1.52333
DN10690_c0_g1	0.299	-1.74088	7.23102e-14	1.76122e-12	yes	down	19.01	19.14	21.86	5.91	8.55	6.88	20.0033	7.11333
DN10690_c0_g2	0.226	-2.14756	0.00312242	0.0131099	yes	down	1.89	2.7	3.18	0.28	1.05	0.2	2.59	0.51
DN106928_c0_g1	0.019	-5.72232	0.000310174	0.00175192	yes	down	0.96	4.25	2.12	0	0	0	2.44333	0
DN10693_c0_g1	0.049	-4.35701	4.53367e-11	8.1474e-10	yes	down	27.04	25.15	52.59	2.3	1.68	0.54	34.9267	1.50667
DN10693_c0_g2	0.024	-5.41076	9.31804e-09	1.24283e-07	yes	down	26.04	14.28	37.14	1.11	0.54	0.06	25.82	0.57
DN10694_c0_g1	0.056	-4.14927	0.0115769	0.0391993	yes	down	1.79	1.7	3	0	0	0.34	2.16333	0.113333
DN10694_c1_g1	0.115	-3.11601	9.19835e-27	5.42399e-25	yes	down	15.99	12.98	16.39	1.36	1.77	1.39	15.12	1.50667
DN10695_c0_g1	0.378	-1.40202	0.000219008	0.00128607	yes	down	54.39	80.78	42.71	8.39	13.54	32.96	59.2933	18.2967
DN10698_c0_g1	2.414	1.27138	0.00163252	0.00748849	yes	up	1.94	0.68	2.24	5.91	4.13	1.56	1.62	3.86667
DN107_c0_g3	0.497	-1.00789	0.000271037	0.0015574	yes	down	4.76	6.12	5.7	2.6	1.7	2.75	5.52667	2.35
DN10701_c0_g1	3.47	1.79502	0.00125727	0.00595428	yes	up	0.4	0.36	0.4	1.39	1.59	0.64	0.386667	1.20667
DN10703_c3_g1	0.182	-2.45762	0.00430938	0.0172117	yes	down	7.86	6.31	3.94	0.3	1.78	0.7	6.03667	0.926667
DN10703_c3_g2	11.928	3.57633	0.00158218	0.00728612	yes	up	0.28	0.52	0.26	1.54	5.7	3.82	0.353333	3.68667
DN10703_c3_g3	26.508	4.72835	0.00371456	0.0151741	yes	up	0.3	0	0	3.25	2.05	1.88	0.1	2.39333
DN10703_c7_g1	233.579	7.86777	1.21287e-08	1.58962e-07	yes	up	0	0	0	8.58	8.01	1.44	0	6.01
DN107053_c0_g1	34.487	5.10798	0.00598568	0.0226889	yes	up	0	0	0	1.28	1.88	1.49	0	1.55
DN1071_c0_g2	13.247	3.72761	1.88925e-72	5.48447e-70	yes	up	5.16	5.12	4.28	71.8	53.87	41.15	4.85333	55.6067
DN1071_c0_g3	13.553	3.76055	5.42915e-17	1.72984e-15	yes	up	0.84	0.58	0.66	9.18	8.56	5.67	0.693333	7.80333
DN10712_c0_g1	0.154	-2.70156	2.97565e-28	1.91417e-26	yes	down	14.85	13.79	15.46	1.67	1.75	2.57	14.7	1.99667
DN10713_c0_g1	2.274	1.18509	0.00696575	0.0258034	yes	up	7.65	5.12	5.07	13.04	11.54	6.31	5.94667	10.2967
DN10713_c2_g1	0.017	-5.9035	7.87111e-05	0.000514664	yes	down	0.69	0.64	0.64	0	0	0	0.656667	0
DN10715_c0_g1	0.481	-1.05466	1.97024e-09	2.88631e-08	yes	down	28.66	28.73	28.98	12.63	11.32	11.65	28.79	11.8667
DN107159_c0_g1	7.488	2.9046	0.00548155	0.0210457	yes	up	0.08	0.45	0	1.08	0.76	1.38	0.176667	1.07333
DN10717_c0_g1	0.488	-1.03579	0.00153326	0.00709159	yes	down	3.99	3.89	4.07	1.83	1.23	1.98	3.98333	1.68
DN10718_c0_g1	3.552	1.82865	0.00365431	0.0149721	yes	up	0.65	0.19	0.93	2.01	1.55	1.94	0.59	1.83333
DN10718_c0_g3	0.37	-1.43331	3.97835e-05	0.000278866	yes	down	2.11	2.42	2.27	0.55	0.68	0.92	2.26667	0.716667
DN10719_c0_g1	0.393	-1.34608	0.000199327	0.00117967	yes	down	4.73	8.14	3.96	3.16	1.38	4.73	5.61	3.09
DN10719_c0_g2	0.094	-3.41854	2.99042e-08	3.70827e-07	yes	down	3.26	3.15	2.13	0.05	0.15	0.48	2.84667	0.226667
DN10720_c0_g2	25.286	4.66025	3.78959e-05	0.00026668	yes	up	0	0	0.68	4.19	7.26	3.59	0.226667	5.01333
DN107202_c0_g1	10.879	3.44344	0.00211068	0.00934611	yes	up	0.67	0.16	0.15	5.33	2.88	0.18	0.326667	2.79667
DN10722_c0_g1	5.412	2.4362	4.09543e-35	3.61772e-33	yes	up	13.1	15.28	15.6	67.43	80.49	50.15	14.66	66.0233
DN10723_c0_g2	264.027	8.04454	0.000226774	0.00132731	yes	up	0	0	0	5.7	4.52	0.2	0	3.47333
DN10724_c0_g1	0.499	-1.00217	0.000814578	0.00407709	yes	down	5.04	4.49	4.49	2.63	2.16	1.25	4.67333	2.01333
DN10725_c0_g1	0.283	-1.82087	0.00294268	0.0124678	yes	down	17.71	24.43	21.7	6.51	4.74	4.37	21.28	5.20667
DN10726_c1_g1	0.474	-1.07615	0.00427446	0.0170843	yes	down	89.93	67.27	61.75	30.52	30.1	27.9	72.9833	29.5067
DN10727_c0_g1	0.249	-2.00463	6.70327e-23	3.15779e-21	yes	down	18.93	17.9	16.51	3.04	3.95	4.38	17.78	3.79
DN10728_c0_g2	2.093	1.06545	0.00148023	0.00687299	yes	up	0.96	0.86	1.27	1.82	1.73	2.04	1.03	1.86333
DN107297_c0_g3	0.203	-2.29838	0.0111587	0.0381023	yes	down	0.25	0.55	0.76	0.03	0.09	0.15	0.52	0.09
DN10730_c0_g1	0.321	-1.63861	2.79702e-07	2.9697e-06	yes	down	70.03	59.65	37.55	8.54	10.64	25.18	55.7433	14.7867
DN10730_c0_g2	2.122	1.08537	2.67468e-11	4.94263e-10	yes	up	48.56	47.04	38.89	97.41	83.62	120.27	44.83	100.433
DN10736_c0_g1	0.445	-1.16739	1.37981e-10	2.33625e-09	yes	down	14.65	15.91	10.2	4.76	5.3	4.35	13.5867	4.80333
DN10737_c0_g1	3.069	1.61787	1.89039e-23	9.21854e-22	yes	up	7.33	7.11	6.52	17.83	19.99	16.25	6.98667	18.0233
DN10737_c0_g2	3.104	1.63406	8.39083e-13	1.82105e-11	yes	up	3.98	3.91	4.32	11.64	11.77	10.09	4.07	11.1667
DN10737_c1_g1	4.243	2.08493	0.000416294	0.00226648	yes	up	2.2	0.99	1.67	16.07	10.66	2.45	1.62	9.72667
DN10741_c0_g1	0.279	-1.84336	1.05546e-05	8.36608e-05	yes	down	10.13	14.54	13.81	3.64	1.06	4.07	12.8267	2.92333
DN10742_c0_g1	0.292	-1.77643	3.8578e-05	0.000271116	yes	down	7.77	6.33	3.61	1.13	1.18	1.7	5.90333	1.33667
DN107430_c0_g1	0.042	-4.57691	0.00363237	0.0149011	yes	down	0.76	0.85	1.92	0	0	0.13	1.17667	0.0433333
DN10746_c0_g1	18.326	4.19586	1.09839e-19	4.25148e-18	yes	up	0.19	0.12	0.17	3.28	2.98	1.38	0.16	2.54667
DN10746_c0_g2	0.186	-2.42458	0.00971874	0.0339161	yes	down	1.09	0.74	0.7	0.06	0.25	0.13	0.843333	0.146667
DN10746_c0_g4	0.455	-1.13688	3.11512e-09	4.44278e-08	yes	down	27.59	29.66	26.12	9.83	9.42	13.08	27.79	10.7767
DN10748_c1_g1	9.71	3.27943	0.000164341	0.000993828	yes	up	0	0.33	0.3	1.77	2.26	1.36	0.21	1.79667
DN1075_c0_g1	11.773	3.55738	7.94254e-120	7.81938e-117	yes	up	17	20.9	18.32	169.19	185.05	143.81	18.74	166.017
DN10750_c0_g2	0.089	-3.49281	1.15964e-05	9.1237e-05	yes	down	1.23	1.64	2.54	0	0.26	0.16	1.80333	0.14
DN10750_c0_g5	0.205	-2.28605	2.09757e-06	1.91105e-05	yes	down	2.6	2.85	3.03	0.54	0.35	0.6	2.82667	0.496667
DN10752_c0_g1	2.752	1.46067	0.00505241	0.0196554	yes	up	0.98	3.6	0.54	2.11	1.38	3.17	1.70667	2.22
DN10752_c1_g1	3.399	1.76503	0.000579529	0.00302733	yes	up	0.59	2.34	0.47	3.84	2.06	2.39	1.13333	2.76333
DN10752_c3_g1	3.908	1.96636	7.82262e-05	0.000511888	yes	up	0.95	1.33	0.9	6.99	6.46	2.35	1.06	5.26667
DN10754_c0_g1	0.333	-1.58521	0.00488005	0.0190957	yes	down	9.61	4.63	4.82	0.96	1.55	2.95	6.35333	1.82
DN10754_c1_g2	0.28	-1.83603	0.000612958	0.00317953	yes	down	5.99	4.43	5.13	1.61	0.43	1.7	5.18333	1.24667
DN10755_c0_g1	38.43	5.26416	1.00112e-20	4.14671e-19	yes	up	0.16	0.16	0.07	3.91	3.93	3.96	0.13	3.93333
DN107580_c0_g2	0.218	-2.19587	0.00608821	0.0230095	yes	down	1	2.09	1.8	0.16	0.4	0.35	1.63	0.303333
DN1076_c0_g1	0.068	-3.87668	4.25656e-37	4.05538e-35	yes	down	10.13	10.75	9.56	0.47	0.73	0.62	10.1467	0.606667
DN10760_c1_g1	3.08	1.62293	0.00416885	0.0167261	yes	up	0.28	0.96	0.52	1.41	1.69	1.49	0.586667	1.53
DN107618_c0_g1	0.153	-2.70932	0.000741646	0.00375718	yes	down	1.39	2.65	2.23	0.18	0.18	0.47	2.09	0.276667
DN10762_c0_g1	0.042	-4.579	0.0148587	0.0481516	yes	down	1.45	1.85	0.91	0	0	0	1.40333	0
DN10763_c0_g1	2.038	1.02747	7.42962e-08	8.67172e-07	yes	up	4.52	4.42	4	6.89	6.94	4.92	4.31333	6.25
DN10764_c0_g1	3.181	1.66935	1.65483e-07	1.81926e-06	yes	up	51.65	53.09	37.16	241.02	228.99	75.29	47.3	181.767
DN107684_c0_g1	9.339	3.22326	0.000149309	0.000912756	yes	up	0.58	0.16	0.18	1.73	1.45	1.77	0.306667	1.65
DN107684_c0_g2	9.881	3.30468	0.00523861	0.0202614	yes	up	0.26	0.09	0	0.77	0.88	1.21	0.116667	0.953333
DN107707_c0_g3	3.563	1.83295	8.32311e-38	8.18218e-36	yes	up	84.12	85.14	76.43	234.53	235.79	268.47	81.8967	246.263
DN10775_c0_g1	0.316	-1.66071	9.43984e-05	0.000606783	yes	down	1.44	1.67	1.87	0.24	0.35	0.76	1.66	0.45
DN10778_c0_g1	2.347	1.23058	1.21644e-20	5.005e-19	yes	up	205.37	205.75	188.36	413.37	387.77	399.72	199.827	400.287
DN1078_c0_g1	3.356	1.74657	1.67225e-05	0.000127037	yes	up	1.75	2.83	2.2	6.93	7.29	5.73	2.26	6.65
DN10784_c0_g1	2.104	1.07337	3.38794e-06	2.96309e-05	yes	up	17.66	17.81	17.29	23.56	27.31	43.39	17.5867	31.42
DN10785_c0_g1	0.048	-4.37422	1.82275e-12	3.84533e-11	yes	down	172.88	142.57	104.67	8.47	7.26	1.73	140.04	5.82
DN10785_c0_g2	0.155	-2.68817	1.72344e-50	2.59586e-48	yes	down	392.46	375.39	247.85	53.72	41.21	39.59	338.567	44.84
DN10787_c0_g1	2.842	1.50696	0.00498983	0.0194569	yes	up	3.87	4.92	2.25	9.78	13.21	3.6	3.68	8.86333
DN10789_c1_g1	2.286	1.19293	7.15154e-05	0.000472836	yes	up	11.3	13.09	15.73	30.24	23.69	25.32	13.3733	26.4167
DN1079_c0_g1	2.092	1.06494	4.37934e-10	6.95717e-09	yes	up	9.7	11.77	10.57	26.13	25.43	18.89	10.68	23.4833
DN1079_c0_g2	29.958	4.90489	0.00363862	0.0149222	yes	up	0	0.14	0	2.35	1.26	0.17	0.0466667	1.26
DN10790_c0_g1	0.056	-4.17061	3.96018e-32	3.02945e-30	yes	down	7.36	6.77	7.15	0.36	0.28	0.37	7.09333	0.336667
DN107905_c0_g2	86.934	6.44185	1.62496e-05	0.000123693	yes	up	0	0	0	1.43	1.18	2.08	0	1.56333
DN107913_c0_g1	9.383	3.23012	0.00867817	0.0309648	yes	up	0.32	0	0.09	1.63	1.18	0.5	0.136667	1.10333
DN10794_c0_g2	0.45	-1.15328	0.00359521	0.0147718	yes	down	11.63	9.58	13.33	1.99	4.3	7.13	11.5133	4.47333
DN107946_c0_g2	10.88	3.44359	0.00673622	0.0250927	yes	up	0.11	0.11	0.1	0.85	1.23	0.9	0.106667	0.993333
DN107968_c0_g1	2.712	1.43945	7.02268e-24	3.54421e-22	yes	up	51.21	49.87	44.52	122.03	105.41	105	48.5333	110.813
DN107974_c0_g4	7.14	2.83592	0.00213326	0.00943377	yes	up	0	0.29	0.13	1.19	0.71	0.66	0.14	0.853333
DN107974_c0_g5	38.769	5.27683	0.00888882	0.0315738	yes	up	0	0	0	1.12	1.13	0	0	0.75
DN108_c2_g1	3.229	1.69088	0.00409079	0.0164518	yes	up	6.91	9.99	7.74	22.92	20.54	26.01	8.21333	23.1567
DN1080_c1_g1	2.423	1.27652	5.28053e-15	1.42797e-13	yes	up	120.58	121.48	98.43	208.81	190.88	247.8	113.497	215.83
DN10800_c0_g2	7.25	2.85789	2.64338e-06	2.36021e-05	yes	up	0.3	0.25	0.3	2.3	1.51	1.51	0.283333	1.77333
DN10800_c1_g1	0.284	-1.81481	0.000436843	0.00236227	yes	down	6.24	4.5	2.82	1.11	1.54	3.23	4.52	1.96
DN10800_c2_g1	0.053	-4.24805	1.8593e-22	8.55704e-21	yes	down	6.87	6.69	9.76	0.15	0.24	0.52	7.77333	0.303333
DN10801_c0_g1	0.1	-3.32556	4.94468e-08	5.93974e-07	yes	down	52.28	71.74	86.97	2.85	3.72	11.33	70.33	5.96667
DN10801_c0_g2	0.359	-1.47702	0.00459152	0.0181486	yes	down	14.74	10.19	12.59	3.83	3.59	4.28	12.5067	3.9
DN10802_c0_g2	259.868	8.02164	9.22173e-09	1.23071e-07	yes	up	0	0	0	13.68	12.76	1.55	0	9.33
DN10803_c0_g1	0.495	-1.0145	2.01179e-07	2.18461e-06	yes	down	12.75	12.45	9.38	4.63	5.05	5.21	11.5267	4.96333
DN108033_c0_g1	40.395	5.33609	0.000365797	0.00202432	yes	up	0	0.08	0	0.9	1.27	0.75	0.0266667	0.973333
DN10804_c0_g1	0.353	-1.50146	2.09125e-09	3.05305e-08	yes	down	24.66	21.27	22.82	6.2	5.37	9.23	22.9167	6.93333
DN108044_c0_g1	0.042	-4.57632	0.0152906	0.0492153	yes	down	1.01	1.75	0.75	0	0	0	1.17	0
DN108056_c2_g1	11.242	3.49077	0.0108985	0.037336	yes	up	0.08	0.17	0	0.46	1.59	0.29	0.0833333	0.78
DN10807_c1_g2	8.983	3.16727	3.32461e-46	4.35985e-44	yes	up	47.24	52.68	75.44	486.98	516.56	371.49	58.4533	458.343
DN10812_c0_g1	0.153	-2.712	1.53607e-05	0.000117585	yes	down	5.78	6.5	6.19	0.9	0.85	0.5	6.15667	0.75
DN10813_c0_g1	0.148	-2.76115	7.64191e-05	0.00050156	yes	down	2.02	1.78	2.05	0.32	0.39	0.06	1.95	0.256667
DN108135_c0_g2	0.144	-2.79587	3.89453e-24	1.98914e-22	yes	down	12.56	8.56	9.58	1.2	1.2	1.68	10.2333	1.36
DN108140_c0_g1	37.723	5.23739	0.000693171	0.00354092	yes	up	0	0	0.16	3.27	1.54	1.06	0.0533333	1.95667
DN10815_c0_g1	0.447	-1.16195	4.15406e-08	5.04984e-07	yes	down	7.8	8.56	7.9	2.93	2.96	3.63	8.08667	3.17333
DN10819_c0_g1	4.75	2.24805	4.60492e-19	1.70749e-17	yes	up	3.59	3.86	5.65	18.55	21.49	13.33	4.36667	17.79
DN1082_c2_g2	4.461	2.15722	5.29127e-08	6.33702e-07	yes	up	0.42	0.61	0.3	1.49	1.87	1.58	0.443333	1.64667
DN10823_c0_g1	19.477	4.28372	4.19231e-05	0.000292476	yes	up	0.31	0	0.18	4.4	3.33	0.35	0.163333	2.69333
DN108239_c0_g1	19.306	4.271	3.31024e-06	2.90036e-05	yes	up	0.06	0.06	0.16	2.42	1	1.28	0.0933333	1.56667
DN10824_c0_g1	68.612	6.10038	0.000119364	0.000748072	yes	up	0	0	0	1.5	0.84	0.53	0	0.956667
DN10827_c0_g1	9.548	3.25517	0.00599552	0.0227185	yes	up	0.07	0.02	0.04	0.58	0.51	0	0.0433333	0.363333
DN10829_c0_g1	0.27	-1.88651	0.00179377	0.0081104	yes	down	6.1	6.04	8.91	1.54	1.66	1.45	7.01667	1.55
DN108294_c0_g1	0.014	-6.14748	5.43662e-06	4.56501e-05	yes	down	0.76	0.97	1.75	0	0	0.04	1.16	0.0133333
DN10831_c0_g2	9.429	3.23712	4.08705e-19	1.52295e-17	yes	up	0.98	0.88	0.45	6.43	5.76	6.04	0.77	6.07667
DN10833_c0_g1	7.505	2.90792	0.000170625	0.00102835	yes	up	0.49	0.63	0.6	4.82	4.11	2.15	0.573333	3.69333
DN10834_c0_g2	2.963	1.56693	4.74586e-22	2.12236e-20	yes	up	25.63	30.17	31.12	73.96	75.48	72.67	28.9733	74.0367
DN108342_c0_g1	0.066	-3.9173	0.000499639	0.00265784	yes	down	1.68	1.01	1.6	0.08	0	0.17	1.43	0.0833333
DN108349_c0_g1	0.034	-4.86339	0.0102972	0.0356089	yes	down	0.14	0.82	1.91	0	0	0	0.956667	0
DN1084_c0_g2	25.85	4.69211	0.000496056	0.00264104	yes	up	0	0.51	0.55	13.03	4.01	6.68	0.353333	7.90667
DN1084_c1_g1	11.407	3.51188	3.18176e-07	3.34577e-06	yes	up	1.69	3.08	1.66	28.95	19.61	14.25	2.14333	20.9367
DN10840_c2_g1	13.448	3.74933	4.06347e-79	1.3941e-76	yes	up	4.21	4	3.97	47.41	47.88	44.79	4.06	46.6933
DN10842_c0_g1	14.261	3.83405	1.6621e-10	2.79126e-09	yes	up	0.15	0.03	0.23	2.05	1.95	1.27	0.136667	1.75667
DN10843_c0_g1	6.524	2.70579	0.000333368	0.00186553	yes	up	0.76	1.42	2.62	10.68	5.44	10.81	1.6	8.97667
DN10843_c0_g4	197.369	7.62475	5.57555e-08	6.64585e-07	yes	up	0	0	0	8.64	4.15	1.32	0	4.70333
DN108432_c0_g1	5.668	2.50287	0.00027537	0.00157856	yes	up	0.2	0.13	0.17	0.88	1.04	0.55	0.166667	0.823333
DN108446_c0_g1	62.646	5.96915	3.25871e-05	0.000233088	yes	up	0	0.08	0	1.65	2.2	0.54	0.0266667	1.46333
DN10845_c0_g1	8.5	3.0874	1.29926e-28	8.48645e-27	yes	up	1.47	1.26	2.08	14.44	10.56	10.69	1.60333	11.8967
DN10847_c0_g1	0.172	-2.53972	0.000458593	0.00246613	yes	down	3.49	3.06	2.18	0.88	0.39	0.32	2.91	0.53
DN10848_c0_g4	13.909	3.79795	6.36047e-06	5.27812e-05	yes	up	0.37	0	0.24	2.11	3.25	2	0.203333	2.45333
DN10849_c0_g3	4.998	2.32141	0.00139254	0.00651528	yes	up	0.06	0.12	0.1	0.41	0.44	0.35	0.0933333	0.4
DN10851_c0_g1	2.501	1.32274	2.25318e-05	0.000166494	yes	up	5.22	7.96	4.96	6.67	10.97	10.74	6.04667	9.46
DN10853_c0_g1	0.424	-1.23818	5.9821e-05	0.000402381	yes	down	80.23	90.54	59.22	18.31	18.18	46.36	76.6633	27.6167
DN10855_c0_g1	0.378	-1.40217	6.60584e-12	1.30446e-10	yes	down	112.45	116	103.97	31.85	30.08	46.61	110.807	36.18
DN10856_c0_g1	0.422	-1.24512	0.000357923	0.0019848	yes	down	25.47	21.13	17.76	4.49	4.57	13.23	21.4533	7.43
DN10858_c0_g1	32.225	5.0101	1.59302e-06	1.48238e-05	yes	up	0.09	0	0.16	2.92	1.93	2.43	0.0833333	2.42667
DN108608_c0_g1	0.103	-3.27961	0.00721652	0.0265514	yes	down	0.61	0.65	0.66	0	0.06	0.11	0.64	0.0566667
DN108608_c0_g2	0.095	-3.39459	0.00144865	0.00675037	yes	down	0.52	0.79	0.56	0.04	0.12	0	0.623333	0.0533333
DN10861_c0_g1	0.319	-1.64856	1.92676e-15	5.41966e-14	yes	down	10.91	11.14	12	3.7	2.85	3.08	11.35	3.21
DN10861_c0_g2	0.109	-3.19934	2.13225e-10	3.53795e-09	yes	down	1.71	1.63	1.89	0.04	0.22	0.23	1.74333	0.163333
DN10863_c0_g1	0.161	-2.6337	0.00243585	0.0106021	yes	down	2.62	1.33	2.23	0.09	0.09	0.68	2.06	0.286667
DN10865_c0_g1	4.934	2.30271	9.23696e-08	1.06081e-06	yes	up	0.75	0.29	0.48	2.92	2.01	1.52	0.506667	2.15
DN10865_c0_g2	2.604	1.38062	4.76505e-22	2.12954e-20	yes	up	27	27.76	26.54	61.91	63.97	56.2	27.1	60.6933
DN10867_c0_g1	18.427	4.20372	7.56098e-06	6.17181e-05	yes	up	0	0.14	0.21	1.89	2.71	1.06	0.116667	1.88667
DN1087_c0_g2	0.068	-3.88721	1.587e-19	6.09755e-18	yes	down	6.54	6.14	8.97	0.55	0.46	0.3	7.21667	0.436667
DN10870_c0_g1	0.102	-3.29535	2.25705e-17	7.42476e-16	yes	down	12.28	16.5	17.39	0.99	2.19	0.96	15.39	1.38
DN10870_c0_g2	0.253	-1.98252	4.02778e-19	1.50251e-17	yes	down	57.07	57.85	63.41	9.15	15.02	14.76	59.4433	12.9767
DN108706_c0_g1	43.175	5.43212	0.00436211	0.0173763	yes	up	0	0	0	0.55	1.05	9.4	0	3.66667
DN10872_c1_g1	0.229	-2.12824	0.00126573	0.00598838	yes	down	0.67	0.58	1.44	0.31	0.17	0.07	0.896667	0.183333
DN10872_c2_g2	4.074	2.02629	0.0014664	0.00681858	yes	up	1.42	1.99	1.16	6.33	5.59	4.07	1.52333	5.33
DN10872_c3_g1	14.129	3.82057	6.4511e-06	5.34353e-05	yes	up	0	3.36	1.82	27.03	27.59	7.67	1.72667	20.7633
DN10875_c0_g1	14.039	3.81138	2.5021e-12	5.20255e-11	yes	up	0.7	1.02	0.21	13.28	11.85	13.42	0.643333	12.85
DN108767_c0_g1	0.015	-6.05516	4.92423e-05	0.000337065	yes	down	0.63	0.53	1.1	0	0	0	0.753333	0
DN108771_c0_g1	34.374	5.10324	0.00641492	0.0240555	yes	up	0	0	0	0.9	0.52	0.41	0	0.61
DN10878_c0_g1	0.268	-1.8996	3.42617e-14	8.60724e-13	yes	down	9.53	9.69	8.21	2.13	1.68	2.46	9.14333	2.09
DN10878_c0_g4	0.06	-4.05915	0.00284184	0.0121055	yes	down	0.79	0.92	1.38	0	0	0.16	1.03	0.0533333
DN10880_c0_g1	0.118	-3.08206	2.12708e-12	4.4569e-11	yes	down	2.76	3.13	6.42	0.5	0.43	0.42	4.10333	0.45
DN10886_c0_g1	0.22	-2.18227	7.40719e-06	6.05791e-05	yes	down	1.7	1.88	1.34	0.2	0.31	0.37	1.64	0.293333
DN108864_c0_g1	15.707	3.97336	0.00748726	0.0273667	yes	up	0	0.44	0	2.01	2.24	1.71	0.146667	1.98667
DN108868_c0_g1	22.083	4.46487	0.000123235	0.000769142	yes	up	0	0.15	0.07	1.53	2.15	0.53	0.0733333	1.40333
DN10887_c0_g1	0.059	-4.07304	2.10378e-05	0.000156408	yes	down	1.92	1.98	1.06	0.14	0	0.1	1.65333	0.08
DN1089_c0_g1	2.044	1.03155	8.24835e-08	9.56651e-07	yes	up	20.49	22.96	15.81	25.47	28.37	22.15	19.7533	25.33
DN1089_c1_g2	0.349	-1.51738	7.62361e-05	0.000500601	yes	down	9.41	9.99	10.23	3.34	2.21	3.4	9.87667	2.98333
DN10897_c0_g2	85.356	6.41541	0.000458732	0.00246669	yes	up	0.08	0	0	3.31	2.72	0.13	0.0266667	2.05333
DN108978_c0_g2	0.036	-4.8008	0.00750994	0.0274333	yes	down	0.5	0.68	0.8	0	0	0	0.66	0
DN109_c0_g1	0.334	-1.58089	1.74075e-09	2.57063e-08	yes	down	24.04	25.38	32.09	4.86	7.97	14.03	27.17	8.95333
DN1090_c0_g1	2.47	1.30422	2.18835e-15	6.13514e-14	yes	up	11.89	11.83	10.3	22.8	24.49	24.55	11.34	23.9467
DN109003_c0_g1	16.376	4.03354	0.00487094	0.01907	yes	up	0	0.05	0.04	0.51	0.36	0.36	0.03	0.41
DN10902_c0_g1	0.397	-1.33447	0.00925598	0.0326133	yes	down	11.83	9.47	5.87	3.57	1.88	3.99	9.05667	3.14667
DN10905_c0_g1	0.342	-1.54974	1.52003e-08	1.9649e-07	yes	down	64.7	57.33	45.82	16.56	19.02	13.44	55.95	16.34
DN10906_c0_g4	0.204	-2.29499	0.00806619	0.0291641	yes	down	2.75	1.86	0.92	0.21	0.42	0.33	1.84333	0.32
DN10906_c0_g5	0.372	-1.42738	0.00186283	0.00838029	yes	down	3.94	3.35	4.23	1.37	1.78	0.62	3.84	1.25667
DN10907_c0_g2	0.482	-1.05369	3.61762e-08	4.43983e-07	yes	down	12.86	16.03	13.77	6.01	6.37	5.27	14.22	5.88333
DN10909_c0_g2	3.543	1.82512	0.0130024	0.0431191	yes	up	0.83	0.61	0.37	1.81	2.05	1.59	0.603333	1.81667
DN1091_c0_g1	0.412	-1.28014	1.28094e-11	2.44834e-10	yes	down	12.45	13.12	12.08	4.73	4.08	4.48	12.55	4.43
DN10912_c0_g1	0.488	-1.03359	5.89935e-08	7.00845e-07	yes	down	17.1	16.43	18.73	7.68	8.03	7.49	17.42	7.73333
DN10914_c0_g1	6.944	2.79573	8.84208e-55	1.57236e-52	yes	up	9.42	9.64	11.25	59.8	62.38	59.41	10.1033	60.53
DN10916_c0_g1	2.896	1.53414	2.23368e-21	9.60951e-20	yes	up	13.27	13.18	11.66	31.41	32.33	33.99	12.7033	32.5767
DN10916_c0_g2	5.894	2.5592	5.20938e-15	1.41041e-13	yes	up	1.28	0.8	1.14	5.4	5.45	5.46	1.07333	5.43667
DN10916_c0_g3	2.779	1.4747	1.31343e-07	1.47109e-06	yes	up	2.76	2.48	2.88	6.07	6.13	7.24	2.70667	6.48
DN10918_c0_g1	0.289	-1.79261	3.79554e-18	1.31212e-16	yes	down	11.13	12.67	11.77	2.8	2.94	2.84	11.8567	2.86
DN10921_c0_g1	3.739	1.90256	0.00296164	0.0125317	yes	up	0.22	0.28	0.28	0.94	0.72	0.84	0.26	0.833333
DN10922_c0_g1	6.937	2.79426	1.92659e-55	3.46226e-53	yes	up	23.44	21.36	22.09	152.62	155.45	101.08	22.2967	136.383
DN10922_c1_g1	46.486	5.53872	7.71593e-06	6.28695e-05	yes	up	0.06	0.06	0	1.87	2.19	0.62	0.04	1.56
DN10924_c0_g1	0.179	-2.47943	2.70541e-11	4.99262e-10	yes	down	2.58	2.57	3.06	0.41	0.37	0.49	2.73667	0.423333
DN109249_c0_g2	0.428	-1.22418	0.00029272	0.00166495	yes	down	2.65	3.57	2.84	1.16	0.85	1.1	3.02	1.03667
DN109267_c0_g1	20.068	4.32685	0.0139934	0.0457706	yes	up	0.29	0	0	2.52	1.86	0.73	0.0966667	1.70333
DN10930_c1_g2	55.461	5.7934	0.00101813	0.00496386	yes	up	0	0	0	1.23	0.2	3.41	0	1.61333
DN10932_c0_g2	0.477	-1.06726	1.07488e-10	1.84386e-09	yes	down	41.75	44.9	37.9	17.39	15	18.35	41.5167	16.9133
DN10933_c0_g1	34.085	5.09106	0.00847426	0.0303838	yes	up	0	0	0	5.3	4.29	0.96	0	3.51667
DN10934_c0_g3	121.607	6.92608	3.63678e-06	3.16078e-05	yes	up	0	0	0	2.31	1.89	0.28	0	1.49333
DN109349_c0_g1	41.214	5.36508	0.00714078	0.0263198	yes	up	0	0	0	3.43	1.84	0	0	1.75667
DN10936_c1_g2	0.334	-1.58153	0.00436479	0.017385	yes	down	2.74	3.53	3.01	0.84	1.14	0.69	3.09333	0.89
DN10936_c1_g3	0.38	-1.39698	9.80102e-07	9.45984e-06	yes	down	9.34	13.33	11.73	4.03	6.36	3.76	11.4667	4.71667
DN10937_c0_g1	0.278	-1.84755	2.18445e-05	0.000161856	yes	down	6.23	5.69	7.05	0.74	1.85	3.2	6.32333	1.93
DN109370_c0_g1	0.187	-2.41563	0.0103639	0.0357927	yes	down	0.7	0.56	0.66	0.23	0	0.08	0.64	0.103333
DN10938_c0_g2	0.289	-1.78915	0.00994074	0.0345515	yes	down	1.29	1.15	1.81	0.7	0.3	0.54	1.41667	0.513333
DN10938_c0_g4	20.301	4.34349	0.00166968	0.00762755	yes	up	0.09	0.08	0	1.32	0.96	0.59	0.0566667	0.956667
DN10939_c0_g1	0.311	-1.6853	0.0049515	0.0193352	yes	down	4.88	5.23	3.89	0.66	1.45	2.71	4.66667	1.60667
DN10941_c0_g1	0.403	-1.31263	3.84808e-12	7.80998e-11	yes	down	18.43	18.73	16.27	5.02	5.67	7.4	17.81	6.03
DN10941_c0_g2	12.802	3.6783	0.00387023	0.015708	yes	up	0.19	0.09	0	0.63	0.85	1.55	0.0933333	1.01
DN10941_c1_g1	40.872	5.35304	1.37353e-05	0.000106172	yes	up	0.09	0	0	0.91	0.98	1.18	0.03	1.02333
DN109420_c0_g1	0.305	-1.71206	0.000206451	0.00121791	yes	down	1.5	1.21	2.48	0.35	0.58	0.47	1.73	0.466667
DN10944_c0_g1	0.199	-2.32641	4.09876e-13	9.18603e-12	yes	down	7.05	9.54	8.77	1.32	1.51	1.17	8.45333	1.33333
DN10952_c1_g2	21.519	4.42751	0.00165626	0.00757615	yes	up	0.12	0.12	0	1.96	1.85	0.42	0.08	1.41
DN109529_c0_g1	5.488	2.45638	9.13235e-07	8.85976e-06	yes	up	0.87	0.63	0.38	2.09	2.38	4.21	0.626667	2.89333
DN10954_c0_g1	0.39	-1.3599	4.81801e-08	5.80091e-07	yes	down	8.98	9.52	6.88	2.82	4.32	2.53	8.46	3.22333
DN109556_c0_g1	61.741	5.94816	0.000205367	0.00121225	yes	up	0	0	0	1.23	0.68	0.94	0	0.95
DN109565_c0_g1	0.449	-1.15518	2.85826e-07	3.02951e-06	yes	down	15.88	13.34	16.51	6.86	6.02	4.9	15.2433	5.92667
DN10957_c0_g1	59.124	5.88567	1.12752e-05	8.89159e-05	yes	up	0	1.14	0	18.55	22.3	13.15	0.38	18
DN10957_c0_g2	10.026	3.32567	9.7297e-38	9.52361e-36	yes	up	7.81	9.64	5.94	81.59	74.07	44.52	7.79667	66.7267
DN109589_c0_g1	6.598	2.72208	0.000163811	0.000990977	yes	up	0.26	1.44	0.04	1.07	2.85	4.7	0.58	2.87333
DN10959_c1_g4	94.621	6.56409	4.12867e-05	0.000288361	yes	up	0	0	0	3.82	4.23	0.24	0	2.76333
DN1096_c0_g1	2.359	1.23843	1.44296e-14	3.74123e-13	yes	up	11.23	12.18	11.54	23.74	24.7	26.26	11.65	24.9
DN10960_c1_g2	0.311	-1.68379	2.23221e-10	3.69298e-09	yes	down	150.01	136.19	74.55	29.6	24.85	40.27	120.25	31.5733
DN10960_c1_g3	0.175	-2.51378	0.00531659	0.0205179	yes	down	6.96	8.74	8.71	2.65	0.43	0.53	8.13667	1.20333
DN10961_c0_g1	8.119	3.02128	1.18839e-46	1.586e-44	yes	up	23.96	20.95	18.38	128.49	110.71	182.88	21.0967	140.693
DN10963_c0_g1	7.524	2.9115	2.9306e-28	1.88697e-26	yes	up	10.69	11.16	11.29	57.22	55.7	101.96	11.0467	71.6267
DN10964_c1_g1	5.864	2.55195	5.01507e-73	1.46842e-70	yes	up	175.35	170.91	125.3	819.47	799.34	771.49	157.187	796.767
DN109652_c0_g1	51.699	5.69207	5.62734e-09	7.75544e-08	yes	up	0	0.26	0.12	5.49	6.09	4.39	0.126667	5.32333
DN10967_c0_g2	0.289	-1.7911	0.0110552	0.0377985	yes	down	12.56	9.16	14.62	3.21	3.61	1.98	12.1133	2.93333
DN10968_c0_g1	0.239	-2.06505	6.20959e-17	1.96927e-15	yes	down	24.04	24.79	23.07	5.42	3.74	4.96	23.9667	4.70667
DN109690_c0_g1	24.266	4.60089	0.000661157	0.00339576	yes	up	0.39	0	0	2.99	2.97	1.9	0.13	2.62
DN10970_c1_g1	4.819	2.26884	1.37873e-06	1.29719e-05	yes	up	2.11	2.77	3.37	16.16	28.2	6.01	2.75	16.79
DN10975_c1_g2	4.103	2.0368	3.94978e-05	0.00027704	yes	up	0.53	0.83	0.82	3.47	2.59	1.72	0.726667	2.59333
DN10975_c1_g3	0.029	-5.12147	0.000384696	0.00211547	yes	down	0.91	0.96	0.75	0	0.06	0	0.873333	0.02
DN109776_c0_g1	2.161	1.11198	4.23724e-05	0.000295307	yes	up	9.81	7.05	8.34	16.89	13.31	18.45	8.4	16.2167
DN10980_c0_g1	62.668	5.96966	7.91605e-08	9.20626e-07	yes	up	0	1.29	0.23	4.61	4.99	0.25	0.506667	3.28333
DN109850_c0_g1	24.017	4.586	0.00585683	0.0222938	yes	up	0.19	0	0	1.85	1.03	1.15	0.0633333	1.34333
DN109853_c0_g1	0.198	-2.337	0.0149287	0.0483344	yes	down	0.56	0.8	1.27	0.06	0.06	0.34	0.876667	0.153333
DN109853_c0_g2	0.204	-2.29093	0.00860911	0.0307701	yes	down	0.57	1.16	0.66	0.04	0.04	0.33	0.796667	0.136667
DN109878_c0_g1	15.074	3.914	0.000197406	0.00117004	yes	up	0.51	2.19	1.44	28.58	26.41	3.37	1.38	19.4533
DN10989_c0_g1	0.337	-1.57046	4.98414e-05	0.000340787	yes	down	7.99	11.28	7.31	2.54	3.8	3.29	8.86	3.21
DN10989_c1_g1	0.228	-2.13341	0.00149135	0.00691895	yes	down	12.88	11.84	2.64	0.84	2.2	6.1	9.12	3.04667
DN10989_c2_g1	0.15	-2.73635	3.32377e-11	6.08089e-10	yes	down	9.73	6.81	5.5	0.6	0.77	1.5	7.34667	0.956667
DN10991_c0_g1	5.014	2.32607	3.72695e-05	0.000262927	yes	up	2.84	2.93	2.43	19.44	19.33	4.68	2.73333	14.4833
DN10992_c0_g1	13.996	3.80693	2.07823e-16	6.36781e-15	yes	up	0.48	2.65	1.36	15.73	16.73	8.27	1.49667	13.5767
DN109920_c0_g1	47.42	5.56743	0.00196311	0.00877158	yes	up	0	0	0	0.15	1.23	1.65	0	1.01
DN10995_c0_g3	0.301	-1.73186	1.22516e-30	8.73297e-29	yes	down	146.62	144.92	124.51	36.11	33.47	37.95	138.683	35.8433
DN10995_c0_g6	0.239	-2.06722	0.0031177	0.0130917	yes	down	8.79	7.5	8.19	1.28	0.25	3.71	8.16	1.74667
DN10998_c0_g1	0.431	-1.21322	4.1126e-09	5.759e-08	yes	down	26.81	24.46	23.99	9.63	8.05	10.5	25.0867	9.39333
DN10999_c0_g1	2.396	1.26047	0.00133182	0.00626052	yes	up	2.38	1.49	1.82	4.62	1.96	6.61	1.89667	4.39667
DN11001_c0_g1	2.714	1.44036	1.43171e-18	5.11067e-17	yes	up	16.57	16.65	15.1	37.35	35.96	40.29	16.1067	37.8667
DN110024_c0_g1	30.478	4.92969	0.000141618	0.000869735	yes	up	0.17	0	0	1.9	1.15	1.29	0.0566667	1.44667
DN11006_c0_g1	68.238	6.0925	0.000183913	0.00109918	yes	up	0	0	0	1.79	4.56	0.87	0	2.40667
DN11006_c0_g2	70.828	6.14625	5.81301e-06	4.85824e-05	yes	up	0	0.42	0.06	7.2	7.43	0.53	0.16	5.05333
DN11007_c0_g1	6.369	2.6711	3.56303e-10	5.7341e-09	yes	up	0.91	1.3	0.66	7.94	6.27	3.19	0.956667	5.8
DN1101_c0_g1	2.084	1.05919	1.27763e-11	2.44271e-10	yes	up	17.74	17.01	15.79	33.6	31.61	25.81	16.8467	30.34
DN11010_c1_g4	29.665	4.8907	0.0128796	0.0427787	yes	up	0	0	0	1.5	0.5	1.14	0	1.04667
DN11011_c0_g1	5.42	2.43839	0.000101752	0.000648834	yes	up	0.48	0.94	0.1	2.54	1.92	2.35	0.506667	2.27
DN11012_c0_g1	0.042	-4.5571	0.0114694	0.0389462	yes	down	18.74	16.24	10.67	0	0	1.67	15.2167	0.556667
DN11016_c0_g1	36.718	5.19843	0.000699063	0.00356672	yes	up	0	0	0.18	1.26	2.93	2.11	0.06	2.1
DN11018_c0_g1	4.189	2.06671	0.000241311	0.0014032	yes	up	0.98	2.94	1.27	17.58	12.36	16.16	1.73	15.3667
DN11018_c0_g2	4.191	2.06731	0.0053345	0.0205753	yes	up	0.26	0.38	0.18	0.75	1	1.12	0.273333	0.956667
DN110191_c0_g1	0.093	-3.42873	9.12673e-05	0.000587992	yes	down	2.04	1.61	2.02	0.3	0	0.15	1.89	0.15
DN1102_c0_g3	8.456	3.08001	0.00158145	0.00728324	yes	up	0	0.75	0.71	5.27	4.2	1.18	0.486667	3.55
DN11023_c0_g1	0.394	-1.34383	1.15607e-08	1.52075e-07	yes	down	8.83	10.05	8.92	3.64	3.71	3.34	9.26667	3.56333
DN11023_c1_g1	0.349	-1.51817	1.90419e-05	0.000142709	yes	down	5.76	4.6	4.29	0.64	1.82	1.51	4.88333	1.32333
DN11027_c0_g1	8.409	3.07199	3.52134e-36	3.24125e-34	yes	up	4.42	5.78	3.82	37.08	35.14	28.54	4.67333	33.5867
DN11029_c0_g1	0.378	-1.40177	1.243e-05	9.70985e-05	yes	down	4.8	4.87	6.31	1.34	1.62	2.26	5.32667	1.74
DN11033_c0_g1	0.41	-1.28723	2.73861e-09	3.93057e-08	yes	down	22.19	20.73	26.71	7.51	7.85	9.29	23.21	8.21667
DN11035_c0_g1	11.533	3.52773	1.31584e-65	3.11447e-63	yes	up	99.19	88.58	127.9	959.65	1128.08	1244.8	105.223	1110.84
DN11036_c0_g1	5.433	2.44181	2.71812e-26	1.56476e-24	yes	up	6.27	6.87	7.28	36.48	35.44	20.89	6.80667	30.9367
DN11036_c0_g2	3.297	1.72133	1.03564e-27	6.47802e-26	yes	up	17.29	19	13.37	50.64	48.33	40.66	16.5533	46.5433
DN11037_c0_g2	0.435	-1.20243	1.11295e-07	1.25941e-06	yes	down	39.59	49.39	33.52	17.93	15.11	16.97	40.8333	16.67
DN1104_c0_g1	2.297	1.19968	1.7823e-15	5.0279e-14	yes	up	15.56	16.35	16.5	31.24	31.82	31.74	16.1367	31.6
DN11041_c0_g1	0.478	-1.06503	2.70409e-06	2.40745e-05	yes	down	8.54	7.34	7.7	3.21	3.58	3.29	7.86	3.36
DN11041_c0_g3	0.078	-3.67752	0.00818566	0.0295113	yes	down	0.44	0.48	0.42	0.04	0	0.04	0.446667	0.0266667
DN110412_c0_g1	80.71	6.33467	3.67492e-05	0.000259633	yes	up	0	0	0	2.69	2.33	0.98	0	2
DN110477_c0_g1	73.814	6.20582	5.80756e-05	0.000391687	yes	up	0	0	0	0.96	1.7	1.02	0	1.22667
DN11050_c0_g2	0.47	-1.08807	1.94666e-06	1.78201e-05	yes	down	20.38	15.14	15.45	7.4	6.77	6.41	16.99	6.86
DN110509_c0_g1	5.116	2.35514	0.000625526	0.00323625	yes	up	0.26	0.13	0.14	0.61	0.95	0.77	0.176667	0.776667
DN11051_c0_g1	5.579	2.48002	0.000118659	0.000744207	yes	up	1.69	5.37	2.64	4.55	5.53	5.35	3.23333	5.14333
DN110541_c0_g1	8.385	3.06774	0.000313331	0.00176738	yes	up	0.15	0.23	0.2	1.42	1.1	1.65	0.193333	1.39
DN1106_c0_g1	0.145	-2.78122	2.9045e-38	2.91007e-36	yes	down	27.97	31.19	36.06	4.75	3.64	3.6	31.74	3.99667
DN11061_c0_g1	0.483	-1.04894	0.00507451	0.0197282	yes	down	5.85	11.82	8.38	3.53	3.36	3.93	8.68333	3.60667
DN11061_c0_g2	2.096	1.06789	4.5228e-06	3.85536e-05	yes	up	9.66	8.94	7.63	15.96	16.16	14.96	8.74333	15.6933
DN110631_c0_g1	23.323	4.54367	0.0108097	0.037086	yes	up	0.08	0	0	0.09	0.35	1.16	0.0266667	0.533333
DN11066_c0_g1	2.323	1.21615	7.11201e-07	7.03742e-06	yes	up	6.49	6.37	8.52	14.35	17.45	10.53	7.12667	14.11
DN11066_c2_g2	11.094	3.47165	2.51955e-06	2.26004e-05	yes	up	0.31	0.17	0.04	1.97	2.15	0.69	0.173333	1.60333
DN11068_c0_g1	5.838	2.54544	0.000304143	0.00172228	yes	up	0.07	0.29	0.2	2.96	0.87	0.57	0.186667	1.46667
DN11069_c0_g1	0.306	-1.70947	1.19634e-07	1.34839e-06	yes	down	6.22	6.21	7.4	2.16	2.08	1.09	6.61	1.77667
DN1107_c0_g1	0.293	-1.7701	8.26142e-08	9.58003e-07	yes	down	3.45	3.68	5.07	1.36	1.05	0.72	4.06667	1.04333
DN1107_c0_g2	0.436	-1.19622	0.000237918	0.00138597	yes	down	2.6	3.51	4.04	1.75	1.76	0.96	3.38333	1.49
DN11073_c0_g1	0.422	-1.2462	2.27989e-13	5.24993e-12	yes	down	14.53	14.64	11.84	6.38	6.46	4.46	13.67	5.76667
DN110736_c0_g1	3.048	1.60793	0.000562747	0.00294873	yes	up	3.6	7.08	3.86	11.31	14.1	11.23	4.84667	12.2133
DN11074_c1_g1	13.528	3.75792	0.00655545	0.0245161	yes	up	0	0.14	0	0.36	0.16	1.01	0.0466667	0.51
DN11075_c0_g1	0.178	-2.4887	2.39361e-25	1.31446e-23	yes	down	10.89	9.96	9.77	1.4	1.84	1.53	10.2067	1.59
DN11076_c0_g1	0.434	-1.20286	1.58469e-11	2.99772e-10	yes	down	60.39	57.11	59.75	20.92	20.18	26.49	59.0833	22.53
DN11078_c0_g2	0.301	-1.73075	5.89809e-19	2.17276e-17	yes	down	32.12	29.43	20.75	8.22	7.06	5.83	27.4333	7.03667
DN11079_c0_g1	0.349	-1.52021	1.2345e-11	2.36556e-10	yes	down	95.39	80.46	62.83	19.55	19.32	31.62	79.56	23.4967
DN11079_c0_g2	0.281	-1.83366	3.29212e-14	8.28581e-13	yes	down	100.69	102.17	84.99	18.96	16.11	33.2	95.95	22.7567
DN11084_c0_g1	0.192	-2.37847	5.10461e-12	1.02107e-10	yes	down	22.3	27.55	21.66	4.01	2.85	5.8	23.8367	4.22
DN11086_c0_g2	0.196	-2.35156	0.00805979	0.0291451	yes	down	1.46	6.22	4.59	0.42	0.34	0	4.09	0.253333
DN1109_c0_g1	2.257	1.17418	2.89764e-18	1.01306e-16	yes	up	346.16	352.04	270.49	627.06	607.39	626.47	322.897	620.307
DN1109_c0_g4	9.563	3.25746	0.0104334	0.0359781	yes	up	0	0.42	0	1.41	1.18	0.76	0.14	1.11667
DN11090_c0_g1	0.304	-1.71595	4.07999e-10	6.50595e-09	yes	down	7.74	7.51	7.31	1.61	1.44	2.68	7.52	1.91
DN11091_c0_g3	2.281	1.18936	0.00055295	0.00290322	yes	up	3.83	3.48	3.26	9.7	8.08	2.92	3.52333	6.9
DN11092_c0_g1	0.312	-1.6814	2.40419e-14	6.11444e-13	yes	down	11.26	11.22	11.77	3.74	2.55	2.88	11.4167	3.05667
DN110956_c0_g1	24.182	4.59584	7.27414e-05	0.000479694	yes	up	0.08	0.08	0.07	2.21	2.2	0.37	0.0766667	1.59333
DN110956_c0_g3	9.858	3.30136	0.000486573	0.00259707	yes	up	0.05	0.33	0	1.11	1.45	0.54	0.126667	1.03333
DN11097_c0_g1	2.005	1.00379	1.27929e-07	1.43514e-06	yes	up	9.95	12.21	7.51	27.1	28.06	25.23	9.89	26.7967
DN110981_c0_g1	29.041	4.86002	0.00250557	0.010861	yes	up	0	0	0.1	0.62	1.49	0.79	0.0333333	0.966667
DN111031_c1_g1	34.437	5.10588	3.09461e-11	5.68426e-10	yes	up	0.09	0.09	0.08	3.44	2.81	1.23	0.0866667	2.49333
DN11107_c0_g1	97.764	6.61123	1.4881e-74	4.43361e-72	yes	up	0.82	1.17	0.63	56.23	122.28	42.5	0.873333	73.67
DN11108_c0_g2	0.417	-1.26217	3.38034e-07	3.53917e-06	yes	down	19.85	16.78	15.51	6.58	6.33	5.62	17.38	6.17667
DN1111_c0_g1	0.382	-1.38843	1.06551e-15	3.06564e-14	yes	down	25.92	25.66	23.6	8.24	8.56	8.69	25.06	8.49667
DN11112_c0_g1	0.441	-1.18193	5.24194e-12	1.04669e-10	yes	down	37.42	39.99	33.36	17.71	13.94	12.04	36.9233	14.5633
DN111122_c0_g1	34.372	5.10315	0.00102491	0.00499193	yes	up	0	0	0.07	0.45	0.99	1.02	0.0233333	0.82
DN11116_c0_g1	0.341	-1.55044	0.00438923	0.017473	yes	down	13.31	14.34	7.66	5.28	2.86	2.23	11.77	3.45667
DN11117_c0_g2	167.886	7.39134	2.14436e-07	2.31584e-06	yes	up	0	0	0	2.3	2.48	0.38	0	1.72
DN11117_c0_g3	7.81	2.96524	0.0132964	0.043927	yes	up	0.47	0	0.24	0.87	1.91	0.54	0.236667	1.10667
DN11122_c1_g1	5.621	2.49088	2.52688e-44	3.11526e-42	yes	up	57.91	64.05	46.11	228.72	203.21	294.53	56.0233	242.153
DN11127_c0_g1	2.777	1.47373	2.62677e-21	1.12507e-19	yes	up	39.56	36.78	28.98	84.34	73.89	67.24	35.1067	75.1567
DN11129_c0_g1	0.455	-1.13634	0.000127821	0.000793755	yes	down	5.16	4.63	6.1	2.41	2.01	1.76	5.29667	2.06
DN11130_c0_g2	0.258	-1.95607	1.83312e-05	0.000138161	yes	down	0.97	1.02	0.7	0.2	0.16	0.22	0.896667	0.193333
DN11131_c0_g1	7.496	2.90616	5.22382e-06	4.39883e-05	yes	up	1.32	0.36	1.39	7.39	6.55	5.93	1.02333	6.62333
DN11134_c0_g3	0.183	-2.44888	0.00040475	0.00221196	yes	down	3.05	3.52	3.48	0.73	0.25	0.63	3.35	0.536667
DN11135_c0_g1	5.49	2.45685	0.00985376	0.0343018	yes	up	0.41	0.13	0.86	2.23	3.88	0.64	0.466667	2.25
DN111351_c0_g1	9.644	3.26958	0.00663318	0.0247632	yes	up	0.13	0.13	0	0.51	0.44	1.13	0.0866667	0.693333
DN11137_c0_g1	0.227	-2.13853	0.000263372	0.00151823	yes	down	13.4	15.38	10.81	2.62	2.55	2.83	13.1967	2.66667
DN11138_c0_g1	0.137	-2.87266	2.77736e-11	5.12122e-10	yes	down	17.82	17.46	27.14	1.43	1.31	4.89	20.8067	2.54333
DN11139_c0_g1	4.17	2.05998	3.20931e-27	1.93441e-25	yes	up	12.96	13.98	17.02	50.02	42.67	42.1	14.6533	44.93
DN11139_c0_g2	26.782	4.74318	9.93636e-24	4.96306e-22	yes	up	0.25	0.3	0.26	7.26	5.22	5.99	0.27	6.15667
DN11139_c3_g1	0.326	-1.61744	0.0121569	0.0408014	yes	down	20.84	19.29	11.37	3.13	2.02	10.37	17.1667	5.17333
DN1114_c0_g1	2.45	1.29285	2.63123e-15	7.31042e-14	yes	up	13.72	17.37	14.3	32.55	39.46	29.41	15.13	33.8067
DN11145_c1_g1	2.86	1.51602	0.00576713	0.0219928	yes	up	3.17	4.37	2.39	3.79	6.25	14.43	3.31	8.15667
DN11147_c1_g1	0.184	-2.44	0.000489354	0.00261027	yes	down	7.59	6.49	4.78	0.17	1.3	1.99	6.28667	1.15333
DN11149_c0_g1	0.36	-1.47211	3.03918e-13	6.90473e-12	yes	down	15.7	16.24	13.99	4.46	4.11	5.43	15.31	4.66667
DN111558_c0_g1	45.238	5.49948	6.70886e-06	5.53881e-05	yes	up	0.09	0	0	1.18	1.51	0.78	0.03	1.15667
DN11159_c0_g2	0.404	-1.30811	0.00606187	0.0229278	yes	down	9.04	7.58	9.73	4.11	2.19	2.96	8.78333	3.08667
DN11160_c1_g1	4.33	2.11422	0.000139986	0.000860721	yes	up	1.07	0.39	0.94	3.36	2.92	2.86	0.8	3.04667
DN111673_c0_g1	3.372	1.75368	0.00538208	0.0207271	yes	up	0.38	0.33	0.41	1.13	1.15	0.95	0.373333	1.07667
DN111677_c0_g1	20.36	4.34767	0.00163456	0.00749716	yes	up	0	0.07	0.07	1.06	0.91	0.51	0.0466667	0.826667
DN1117_c0_g3	0.145	-2.78718	0.00152127	0.00704141	yes	down	1.05	0.99	1.36	0.06	0.19	0.17	1.13333	0.14
DN11170_c0_g1	0.144	-2.79151	7.36547e-06	6.02742e-05	yes	down	1.67	1.53	1.54	0.38	0.18	0.03	1.58	0.196667
DN11171_c0_g1	10.432	3.38295	3.84206e-22	1.73531e-20	yes	up	1.13	0.67	2	14.47	12.38	8.37	1.26667	11.74
DN11174_c0_g1	0.229	-2.12473	4.36389e-05	0.000302983	yes	down	4.94	3.22	5.46	0.68	0.69	1.34	4.54	0.903333
DN11178_c0_g1	0.033	-4.93397	0.00110069	0.00530924	yes	down	13.34	27.04	9.89	0	1.15	0	16.7567	0.383333
DN11188_c0_g1	0.487	-1.03947	0.000203035	0.00120015	yes	down	5.75	6.29	4.83	1.35	2.66	2.25	5.62333	2.08667
DN1119_c0_g1	2.017	1.01209	0.00731331	0.0268305	yes	up	16.42	19.42	6.47	22.12	27.14	23.69	14.1033	24.3167
DN11192_c0_g2	0.375	-1.41552	9.32978e-08	1.07056e-06	yes	down	38.2	42.18	27.62	10.66	13.11	10.77	36	11.5133
DN111932_c0_g1	0.175	-2.51794	0.000440742	0.00238164	yes	down	1.43	1.93	1.98	0.16	0.05	0.59	1.78	0.266667
DN11195_c0_g1	0.104	-3.26215	7.4596e-06	6.09784e-05	yes	down	12.19	15.35	25.57	0.78	0.91	3.07	17.7033	1.58667
DN11196_c1_g1	0.072	-3.78804	1.45809e-09	2.17402e-08	yes	down	3.11	3.18	3.62	0.17	0.4	0.06	3.30333	0.21
DN11198_c0_g1	0.128	-2.96285	1.16159e-10	1.98309e-09	yes	down	2.44	2.51	2.73	0.23	0.26	0.36	2.56	0.283333
DN11198_c0_g2	0.188	-2.4149	0.000232741	0.0013586	yes	down	1.17	1.55	0.83	0.1	0.37	0.1	1.18333	0.19
DN11200_c0_g1	5.54	2.46986	1.49883e-07	1.66148e-06	yes	up	0.92	0.64	0.85	4.46	5.14	2.01	0.803333	3.87
DN11202_c0_g1	2.654	1.40842	0.00797407	0.0288741	yes	up	0.82	0.74	0.32	1.87	1.47	0.83	0.626667	1.39
DN11203_c0_g1	9.481	3.24506	1.8148e-71	5.13663e-69	yes	up	6.28	9.71	7.61	57.6	64.49	54.02	7.86667	58.7033
DN112077_c0_g1	0.082	-3.61417	9.67955e-63	2.0808e-60	yes	down	37.77	35.95	44.04	2.96	2.5	2.85	39.2533	2.77
DN11209_c1_g2	4.337	2.1166	1.02234e-07	1.16464e-06	yes	up	5.29	10.99	8.28	47.86	44.91	20.1	8.18667	37.6233
DN1121_c1_g1	0.165	-2.6037	6.59761e-05	0.000439474	yes	down	362.64	339.3	304.65	35.35	34.59	102.23	335.53	57.39
DN1121_c1_g2	0.138	-2.86072	0.000299096	0.00169652	yes	down	56.99	55.58	57.67	2.65	2.88	14.37	56.7467	6.63333
DN11211_c0_g1	5.601	2.48578	1.97642e-10	3.29065e-09	yes	up	0.92	2.8	2.14	9.76	7.22	5.5	1.95333	7.49333
DN11213_c0_g1	0.492	-1.02325	7.99564e-07	7.82628e-06	yes	down	27.99	28.12	29.12	11.32	9.55	14.99	28.41	11.9533
DN11214_c0_g1	0.449	-1.15593	2.77945e-07	2.95151e-06	yes	down	37.52	38.46	40.03	13.95	16.67	14.24	38.67	14.9533
DN11214_c0_g3	0.429	-1.22257	0.00632884	0.0238044	yes	down	20.7	14.74	18.14	10.67	4.01	5.97	17.86	6.88333
DN11214_c1_g1	0.311	-1.68543	8.28407e-12	1.61706e-10	yes	down	27.47	23.56	29.19	8.13	5.2	8.16	26.74	7.16333
DN112173_c0_g1	2.062	1.0443	0.00304041	0.0128139	yes	up	2.38	2.74	1.87	4.71	3.4	4.14	2.33	4.08333
DN112178_c0_g1	0.205	-2.28737	0.00179526	0.00811553	yes	down	0.92	1.03	1.69	0.09	0.19	0.37	1.21333	0.216667
DN1122_c0_g1	3.561	1.83223	2.24369e-09	3.26159e-08	yes	up	2.82	1.69	2.35	8.58	6.72	8.77	2.28667	8.02333
DN1122_c0_g2	2.651	1.40668	0.00017715	0.0010625	yes	up	1.37	2.82	1.55	5.1	3.81	4.67	1.91333	4.52667
DN1122_c1_g2	3.062	1.61437	6.10707e-08	7.23497e-07	yes	up	1.59	1.47	2.52	5.7	5.16	4.14	1.86	5
DN11220_c0_g1	0.453	-1.14352	0.000369317	0.00204214	yes	down	13.27	15.78	17.66	7.73	4.6	6.07	15.57	6.13333
DN11221_c0_g1	2.965	1.56809	7.87752e-19	2.87081e-17	yes	up	40.43	45.46	33.32	90.59	93.16	119.3	39.7367	101.017
DN11223_c0_g2	12.208	3.6098	0.000593231	0.00308988	yes	up	0.2	0	0.03	0.86	0.99	0.18	0.0766667	0.676667
DN112240_c0_g1	43.787	5.45243	0.00283678	0.0120862	yes	up	0	0	0	2.57	1.78	0.29	0	1.54667
DN112244_c0_g1	0.318	-1.65497	1.41511e-11	2.68741e-10	yes	down	10	10.66	10.28	2.36	2.86	3.21	10.3133	2.81
DN112248_c0_g1	101.777	6.66927	2.24321e-23	1.08611e-21	yes	up	0.28	0	0.25	18.85	16.68	11.13	0.176667	15.5533
DN11226_c0_g3	6.374	2.67217	3.04535e-05	0.000219608	yes	up	0.34	0.42	0.67	1.94	3.09	2.9	0.476667	2.64333
DN112270_c0_g1	0.039	-4.66857	0.0126689	0.0421882	yes	down	0.96	0.34	0.31	0	0	0	0.536667	0
DN1123_c2_g2	2.36	1.23872	0.0109377	0.0374456	yes	up	0.79	0.73	1.24	1.84	2.09	1.77	0.92	1.9
DN112301_c0_g1	36.541	5.19144	0.000710494	0.00361825	yes	up	0	0	0.08	1.39	0.9	0.62	0.0266667	0.97
DN112306_c0_g1	18.358	4.19833	5.08654e-05	0.00034704	yes	up	0.38	0.23	0.53	11.13	6.74	0.74	0.38	6.20333
DN11232_c0_g1	0.25	-2.0017	8.06067e-33	6.44948e-31	yes	down	34.05	33.39	31.36	6.35	7.29	6.59	32.9333	6.74333
DN11234_c0_g2	0.419	-1.25524	9.71571e-05	0.000622414	yes	down	4.79	6.17	4.43	1.8	2.1	1.63	5.13	1.84333
DN112367_c0_g1	0.082	-3.61579	1.72174e-06	1.59322e-05	yes	down	3.63	2.49	3.88	0.35	0	0.36	3.33333	0.236667
DN11237_c0_g1	3.011	1.59028	7.57101e-16	2.20729e-14	yes	up	3.96	2.34	3.62	5.5	6.42	7.94	3.30667	6.62
DN11239_c1_g1	49.999	5.64383	2.1376e-14	5.45892e-13	yes	up	0.1	0.18	0.34	7.69	7.4	1.44	0.206667	5.51
DN11239_c3_g2	4.759	2.25064	6.4777e-09	8.84838e-08	yes	up	6.41	8.28	6.08	37.79	46.22	49.11	6.92333	44.3733
DN11240_c0_g1	3.161	1.66048	0.000474459	0.0025404	yes	up	5.88	7.12	3.97	15.32	12.77	18.59	5.65667	15.56
DN11241_c0_g1	0.334	-1.58176	3.08229e-10	5.01629e-09	yes	down	8.1	9.04	10.04	3.16	2.1	2.31	9.06	2.52333
DN112415_c0_g1	5.494	2.45791	1.07542e-28	7.0447e-27	yes	up	9.24	6.43	8.53	44.38	41.6	29.26	8.06667	38.4133
DN11242_c0_g3	0.383	-1.38497	7.72111e-05	0.000505927	yes	down	5.61	5.2	2.58	1.21	1.2	1.93	4.46333	1.44667
DN112428_c0_g1	0.057	-4.12771	3.02289e-07	3.18809e-06	yes	down	0.72	1.75	1.43	0.06	0.03	0.1	1.3	0.0633333
DN112466_c0_g1	0.452	-1.14446	1.08937e-06	1.04271e-05	yes	down	12.18	10.72	11.53	3.97	4.67	4.76	11.4767	4.46667
DN1125_c1_g1	2.737	1.45283	0.000114047	0.000718597	yes	up	0.47	0.62	0.36	1.18	1.24	0.98	0.483333	1.13333
DN11251_c0_g1	0.367	-1.4463	5.66406e-07	5.70352e-06	yes	down	5.1	5.24	4.09	1.61	1.86	1.51	4.81	1.66
DN11251_c1_g1	22.118	4.46717	1.43565e-09	2.14196e-08	yes	up	0.46	0.22	0.54	5.52	5.02	4.51	0.406667	5.01667
DN11252_c0_g1	0.295	-1.76241	2.63689e-09	3.795e-08	yes	down	5.75	5.73	4.69	1.53	1.89	1.6	5.39	1.67333
DN11256_c0_g1	0.296	-1.75779	4.36236e-06	3.73406e-05	yes	down	4.97	5.49	4.73	1.96	1.25	0.66	5.06333	1.29
DN11256_c0_g2	279.775	8.12812	2.70905e-09	3.89144e-08	yes	up	0	0	0	6.06	4.62	0.83	0	3.83667
DN112569_c0_g1	241.636	7.91669	3.92695e-09	5.52262e-08	yes	up	0	0	0	10.18	8.64	2.91	0	7.24333
DN11257_c0_g1	2.632	1.3964	3.45369e-22	1.56406e-20	yes	up	13.96	12.75	12.19	28.07	26.47	28.39	12.9667	27.6433
DN11257_c1_g1	18.96	4.24487	0.0153695	0.0493921	yes	up	0	0.09	0	0.64	0.53	0.45	0.03	0.54
DN1126_c0_g2	0.383	-1.3838	2.8014e-10	4.5822e-09	yes	down	6.21	6.06	5.57	1.99	1.89	1.78	5.94667	1.88667
DN11261_c0_g1	0.391	-1.3552	0.00349404	0.0144365	yes	down	13.29	11.23	20.03	3.47	4.75	7.02	14.85	5.08
DN11265_c0_g1	0.46	-1.11892	0.00536066	0.0206602	yes	down	18.19	22.22	22.66	9.09	13	9.69	21.0233	10.5933
DN112676_c0_g1	132.536	7.05024	5.09902e-07	5.17443e-06	yes	up	0	0	0	2.04	3.34	1.63	0	2.33667
DN11271_c1_g1	0.302	-1.72757	2.29829e-08	2.90245e-07	yes	down	6.31	8	9.41	2.44	1.99	1.81	7.90667	2.08
DN112723_c0_g1	5.091	2.34791	0.0109823	0.0375814	yes	up	0.25	0.12	0.22	0.75	0.42	1.41	0.196667	0.86
DN11274_c0_g1	0.271	-1.8818	0.00189364	0.00850143	yes	down	4.11	5.64	5.26	0.81	1.14	1.59	5.00333	1.18
DN11276_c0_g1	0.473	-1.08159	0.000831296	0.00415084	yes	down	4.62	4.08	4.16	1.79	1.1	1.83	4.28667	1.57333
DN112784_c0_g1	2.592	1.37387	7.09297e-11	1.24503e-09	yes	up	10.23	9.51	12.77	22.32	25.94	24.8	10.8367	24.3533
DN11282_c0_g1	0.306	-1.70739	0.00301864	0.0127364	yes	down	4.76	2.93	3.44	1.04	1.66	0.95	3.71	1.21667
DN11283_c0_g1	2.935	1.55338	9.79369e-10	1.48967e-08	yes	up	64.11	57.6	113.13	193.35	231.02	185	78.28	203.123
DN11283_c0_g2	15.957	3.99614	0.00140746	0.00657782	yes	up	0	1.05	0	3.24	6.7	4.84	0.35	4.92667
DN11285_c0_g1	3.91	1.96701	0.00903642	0.0319894	yes	up	0.59	0.81	0.42	2.32	2.08	1.65	0.606667	2.01667
DN11286_c0_g2	0.184	-2.44477	0.00470334	0.0185167	yes	down	6.7	6.61	1.68	0.94	1.51	0	4.99667	0.816667
DN1129_c0_g2	0.455	-1.13656	1.36125e-13	3.22531e-12	yes	down	150.1	161.2	135.7	65.32	60.2	51.49	149	59.0033
DN11290_c0_g2	0.445	-1.16731	0.00287588	0.0122313	yes	down	13.98	13.07	11.36	4.38	5.19	5.11	12.8033	4.89333
DN11291_c0_g1	2.975	1.57299	6.24896e-29	4.14139e-27	yes	up	41.44	37.32	35.85	99.74	98.26	91.84	38.2033	96.6133
DN112961_c0_g1	619.212	9.27429	8.41732e-14	2.03738e-12	yes	up	0	0	0	24.98	17.59	14.61	0	19.06
DN11298_c0_g1	0.127	-2.97857	1.2262e-14	3.19999e-13	yes	down	1.86	2.42	2.64	0.17	0.34	0.25	2.30667	0.253333
DN11299_c0_g1	18.399	4.20159	3.13565e-08	3.87986e-07	yes	up	0.1	0.13	0.03	1.5	1.68	0.59	0.0866667	1.25667
DN113_c0_g1	0.3	-1.73824	5.55924e-20	2.19048e-18	yes	down	8.11	9.01	8.04	1.91	2.65	1.98	8.38667	2.18
DN1130_c0_g2	0.473	-1.08141	2.57351e-05	0.000188098	yes	down	5.6	4.92	4.15	1.95	2.22	1.76	4.89	1.97667
DN1130_c1_g1	4.539	2.18223	1.16106e-43	1.39102e-41	yes	up	68.02	71.11	68.79	306.28	292.26	216.12	69.3067	271.553
DN1130_c1_g2	3.62	1.85616	1.95482e-12	4.10735e-11	yes	up	4.24	4.25	2.14	10.67	13.9	8.05	3.54333	10.8733
DN11300_c2_g1	7.614	2.92859	0.00561794	0.0215001	yes	up	0.32	0.11	0.19	2.11	1.42	0.5	0.206667	1.34333
DN11302_c0_g1	2.456	1.29604	0.0100152	0.0347675	yes	up	1.09	0.62	2.1	3.66	2.79	1.94	1.27	2.79667
DN113025_c0_g1	20.136	4.33172	0.0126925	0.0422481	yes	up	0	0.13	0	1	0.86	0.46	0.0433333	0.773333
DN113026_c0_g1	34.212	5.09644	0.00700905	0.0259234	yes	up	0	0	0	0.58	0.82	0.25	0	0.55
DN113032_c0_g1	3.567	1.83473	5.65476e-05	0.000381951	yes	up	1.11	1.51	1.88	4.5	5.88	3.62	1.5	4.66667
DN11306_c0_g1	0.165	-2.60099	3.69118e-09	5.20643e-08	yes	down	6.95	7.73	7.44	0.64	1.66	0.95	7.37333	1.08333
DN1131_c0_g1	3.62	1.8559	6.51928e-37	6.19377e-35	yes	up	53.86	54	43.1	146.14	137.35	160.12	50.32	147.87
DN11310_c0_g1	2.682	1.42324	0.00237309	0.0103581	yes	up	12.07	15.17	6.12	16.72	18.63	31.07	11.12	22.14
DN11311_c0_g1	6.112	2.61165	4.74099e-08	5.71527e-07	yes	up	5.63	3.38	7.42	35.59	26.62	13.49	5.47667	25.2333
DN11311_c1_g1	2.257	1.17421	0.000936063	0.00461007	yes	up	37.46	38.01	24.82	86.69	71.76	32.24	33.43	63.5633
DN113121_c0_g1	107.406	6.74693	3.38037e-07	3.53917e-06	yes	up	0	0.08	0	3.57	2.22	2.1	0.0266667	2.63
DN113124_c0_g1	0.033	-4.93949	0.00496562	0.019377	yes	down	1.14	0.71	0.46	0	0	0	0.77	0
DN11313_c1_g1	0.166	-2.58952	1.9053e-13	4.42941e-12	yes	down	10.85	10.56	10.03	1.84	2.34	1.73	10.48	1.97
DN11315_c0_g1	22.919	4.51844	3.11162e-210	2.11372e-206	yes	up	37.16	40.67	39.4	795.43	804.01	713.65	39.0767	771.03
DN11318_c0_g1	0.267	-1.90289	0.0011218	0.00539763	yes	down	3.79	3.58	1.62	0.87	0.19	0.96	2.99667	0.673333
DN11320_c0_g1	2.493	1.31814	1.29448e-07	1.45105e-06	yes	up	22.53	29.54	27.65	50.35	54.07	68.31	26.5733	57.5767
DN11323_c0_g1	21.001	4.39241	2.81363e-92	1.41578e-89	yes	up	3.63	3	2.08	49.19	56.55	56.87	2.90333	54.2033
DN113239_c0_g1	6.154	2.62153	2.42595e-12	5.0566e-11	yes	up	1.09	1.56	1.27	9.29	7.14	4.33	1.30667	6.92
DN11324_c0_g1	3.066	1.61649	0.000547692	0.00287895	yes	up	1.19	1.05	2.44	4.26	6.63	1.92	1.56	4.27
DN113245_c0_g1	9.295	3.21646	0.00187443	0.0084264	yes	up	0.06	0.11	0.1	0.69	0.7	0.77	0.09	0.72
DN11326_c0_g1	0.262	-1.93027	2.60255e-22	1.18572e-20	yes	down	10.36	9.24	7.71	1.76	2.43	2.02	9.10333	2.07
DN113299_c0_g1	0.021	-5.57929	0.000509661	0.002705	yes	down	0.45	0.51	1.18	0	0	0	0.713333	0
DN1133_c0_g1	0.331	-1.59706	1.22821e-19	4.74045e-18	yes	down	10.1	10.48	9.38	2.67	2.76	3.09	9.98667	2.84
DN11332_c0_g1	3.567	1.83466	3.7559e-15	1.0292e-13	yes	up	2.51	3.43	2.75	8.33	7.6	10.63	2.89667	8.85333
DN11333_c0_g4	0.471	-1.08692	1.23701e-08	1.61909e-07	yes	down	13.2	14.53	12.15	4.96	5.15	6.27	13.2933	5.46
DN11335_c0_g1	3.755	1.90878	1.17214e-27	7.29818e-26	yes	up	14.73	15.38	10.46	42.08	35.92	46.66	13.5233	41.5533
DN11336_c0_g1	32.674	5.03005	1.1662e-26	6.847e-25	yes	up	0.35	0.4	0.17	12.6	12.13	5.02	0.306667	9.91667
DN1134_c0_g1	13.585	3.7639	2.87301e-150	4.87908e-147	yes	up	172.37	176.82	185.65	2111.88	2067.19	2052.04	178.28	2077.04
DN11341_c0_g1	17.024	4.08948	1.8471e-41	2.07052e-39	yes	up	0.76	0.6	0.81	10.56	13.7	7.84	0.723333	10.7
DN11342_c0_g1	0.269	-1.89286	0.000215228	0.00126518	yes	down	4.71	4.32	4.76	0.31	0.96	2.07	4.59667	1.11333
DN11343_c0_g2	0.152	-2.71811	4.24327e-07	4.36339e-06	yes	down	14.68	9.54	8.57	0.59	0.59	3.1	10.93	1.42667
DN11343_c0_g3	0.113	-3.14653	0.00511722	0.0198727	yes	down	1.11	1.73	2.16	0.36	0.12	0	1.66667	0.16
DN11344_c1_g1	6.586	2.71932	1.42871e-15	4.06586e-14	yes	up	7.44	5.98	7.78	45.94	51.07	22.82	7.06667	39.9433
DN11345_c0_g1	3.982	1.99347	3.81301e-05	0.000268079	yes	up	9.94	11.5	7.74	39.36	30.06	30.76	9.72667	33.3933
DN11348_c0_g1	3.634	1.86137	6.14057e-14	1.50697e-12	yes	up	9.04	9.42	7.06	16.59	29.87	20.21	8.50667	22.2233
DN1135_c0_g2	0.365	-1.45297	3.41883e-05	0.00024349	yes	down	8.37	9.1	11.24	3.62	2.24	3.29	9.57	3.05
DN11352_c0_g3	4.517	2.17543	2.02742e-05	0.000151294	yes	up	1.42	1.08	1.12	4.89	7.01	2.05	1.20667	4.65
DN11354_c0_g1	0.357	-1.48577	8.48342e-14	2.05227e-12	yes	down	7.24	7.5	6.92	1.84	2.26	2.35	7.22	2.15
DN113550_c0_g1	0.091	-3.46448	1.86279e-19	7.12096e-18	yes	down	21.3	19.57	17.52	1.35	2.03	1.15	19.4633	1.51
DN11358_c0_g1	2.41	1.26886	1.5824e-08	2.04086e-07	yes	up	217.77	176.43	308.1	513.77	509.89	344.6	234.1	456.087
DN11358_c0_g2	2.404	1.26571	4.20595e-07	4.32656e-06	yes	up	110.58	92.71	162.01	290.33	294.99	179.41	121.767	254.91
DN11358_c0_g3	2.405	1.26577	1.09053e-05	8.62397e-05	yes	up	123.1	97.53	158.69	293.21	317.63	158.73	126.44	256.523
DN11358_c0_g5	2.83	1.50066	1.41913e-09	2.11918e-08	yes	up	252.57	229.59	299.51	708.98	744.52	417.07	260.557	623.523
DN11359_c0_g1	0.453	-1.14262	0.00134125	0.00629846	yes	down	4.53	2.84	3.29	1.51	2.19	0.96	3.55333	1.55333
DN11359_c1_g1	2.697	1.43129	0.00375673	0.0153224	yes	up	1.18	1.85	2.9	4.49	6.58	3.68	1.97667	4.91667
DN113617_c0_g1	11.242	3.49087	0.0018311	0.008255	yes	up	0.09	0.18	0.08	0.7	1.62	1.06	0.116667	1.12667
DN11363_c0_g1	4.897	2.29187	1.1655e-05	9.16668e-05	yes	up	0.57	2.13	0.58	3.64	3.96	3.35	1.09333	3.65
DN113654_c0_g1	33.969	5.08616	0.00106634	0.0051637	yes	up	0	0	0.24	3.07	3.03	1.6	0.08	2.56667
DN113691_c0_g1	0.297	-1.7508	0.00189178	0.00849477	yes	down	4.11	3.63	3.54	1.65	0.84	0.38	3.76	0.956667
DN11376_c0_g1	0.245	-2.03144	2.55627e-10	4.20555e-09	yes	down	7.47	6.14	4.81	1.37	1.56	0.92	6.14	1.28333
DN11378_c0_g1	0.468	-1.09484	0.00862789	0.030821	yes	down	11	11.5	12.08	4.41	3.56	6.09	11.5267	4.68667
DN11379_c0_g1	0.307	-1.70159	0.00249981	0.0108382	yes	down	7.42	5.54	5.48	0.85	2.2	1.84	6.14667	1.63
DN11384_c0_g1	0.418	-1.25689	0.00266937	0.0114781	yes	down	14.15	16.61	12.83	9.22	12.28	6.65	14.53	9.38333
DN11385_c0_g1	0.38	-1.39512	0.0125446	0.041838	yes	down	0.77	1.01	0.98	0.3	0.29	0.27	0.92	0.286667
DN11389_c0_g1	4.573	2.19326	2.41372e-54	4.18276e-52	yes	up	32.87	33.06	31.59	113.22	127.31	115.2	32.5067	118.577
DN1139_c0_g2	0.377	-1.40799	4.33419e-11	7.80752e-10	yes	down	82.06	75.32	93.31	22.83	23.43	34.26	83.5633	26.84
DN11390_c0_g1	2.71	1.43843	2.4019e-24	1.25316e-22	yes	up	34.13	36.04	29.06	79.63	81.32	81.95	33.0767	80.9667
DN11391_c0_g1	4.215	2.0755	3.84586e-34	3.27791e-32	yes	up	32.63	28.68	35.58	122.58	120.24	110.83	32.2967	117.883
DN11393_c0_g1	0.467	-1.09703	1.90566e-10	3.18062e-09	yes	down	16.23	16.32	16.82	6.4	5.27	6.09	16.4567	5.92
DN11397_c0_g2	0.036	-4.80443	0.00830856	0.029883	yes	down	2.34	2.22	0.73	0	0	0	1.76333	0
DN1140_c0_g5	0.249	-2.00576	0.00322474	0.0134813	yes	down	7.84	5.97	6.88	1.41	1.4	1.63	6.89667	1.48
DN1140_c1_g1	0.197	-2.34626	6.57346e-14	1.60798e-12	yes	down	17.23	17.47	19.99	2.82	2.53	3.95	18.23	3.1
DN1140_c1_g4	4.607	2.20374	1.46759e-05	0.000112686	yes	up	1.33	1.02	1.02	2.9	3.52	6.99	1.12333	4.47
DN11402_c0_g2	42.844	5.42103	4.52853e-35	3.9796e-33	yes	up	3.04	6.49	1.28	16.51	15.25	17.48	3.60333	16.4133
DN11408_c0_g1	0.404	-1.30747	2.58102e-06	2.30938e-05	yes	down	14.68	12.37	14.36	4.68	4.57	5.08	13.8033	4.77667
DN1141_c0_g2	0.227	-2.1412	0.00567849	0.0216939	yes	down	1.8	1.65	1.68	0.45	0.27	0.28	1.71	0.333333
DN11413_c0_g1	0.482	-1.05251	7.01799e-09	9.53464e-08	yes	down	14.45	15.19	14.02	7.24	5.3	5.73	14.5533	6.09
DN11414_c0_g1	0.136	-2.87922	4.42721e-43	5.22119e-41	yes	down	86.69	69.59	72.79	9.96	6.63	9.86	76.3567	8.81667
DN11416_c1_g5	5.889	2.5581	1.02715e-06	9.8774e-06	yes	up	0.6	0.6	0.34	3.02	2.89	1.81	0.513333	2.57333
DN11419_c0_g1	0.332	-1.59052	4.44516e-08	5.37964e-07	yes	down	4.39	4.01	5.42	1.39	1.46	1.02	4.60667	1.29
DN11420_c0_g2	4.172	2.06069	0.00697238	0.025821	yes	up	1.4	1.9	1.19	6.68	4.22	4.73	1.49667	5.21
DN11421_c0_g1	8.702	3.12136	1.47781e-05	0.000113433	yes	up	0.33	0.47	0.44	3.96	4.66	1.01	0.413333	3.21
DN11421_c0_g3	2.723	1.44532	1.76456e-26	1.0289e-24	yes	up	1709.82	1679.19	1779.44	3673.22	4160.84	4333.31	1722.82	4055.79
DN11422_c0_g3	6.346	2.66595	8.23996e-05	0.000536172	yes	up	0.34	0.36	0.21	1.27	1.42	2.31	0.303333	1.66667
DN11422_c1_g2	0.489	-1.0322	0.00033826	0.00188917	yes	down	165.73	151.44	116.11	53.36	59.39	93.19	144.427	68.6467
DN11423_c0_g1	0.465	-1.1034	2.59907e-05	0.000189742	yes	down	4.92	4.49	4.04	1.82	2.15	1.55	4.48333	1.84
DN11426_c0_g1	6.414	2.68113	6.50678e-07	6.48102e-06	yes	up	9.02	9.66	7.13	23.58	64.87	30.98	8.60333	39.81
DN11429_c0_g1	2.814	1.49254	3.73932e-06	3.24036e-05	yes	up	16.83	14.06	9.92	48.88	26.27	22.7	13.6033	32.6167
DN11434_c0_g2	0.215	-2.21552	0.00890583	0.0316147	yes	down	1.22	1.2	1.59	0.4	0	0.34	1.33667	0.246667
DN114395_c0_g1	13.694	3.77545	2.69745e-72	7.73155e-70	yes	up	3.6	4.27	2.63	44.83	37.39	39.92	3.5	40.7133
DN11440_c0_g1	0.047	-4.4223	2.68914e-05	0.000195833	yes	down	5.88	5.38	3.47	0.19	0	0.42	4.91	0.203333
DN114406_c0_g1	195.028	7.60754	1.56775e-08	2.02334e-07	yes	up	0	0	0	1.21	2.83	2.03	0	2.02333
DN11443_c0_g1	0.198	-2.33849	2.49538e-32	1.92626e-30	yes	down	302.53	299.23	184.75	36.26	42.69	52.25	262.17	43.7333
DN114430_c0_g1	447.302	8.80511	5.8665e-12	1.16456e-10	yes	up	0	0	0	21.17	25.97	9.97	0	19.0367
DN114444_c0_g1	0.097	-3.35898	1.24586e-05	9.7277e-05	yes	down	1.01	0.94	1.88	0.04	0.07	0.22	1.27667	0.11
DN11447_c0_g2	0.047	-4.41118	0.00600854	0.0227627	yes	down	2	0.92	0.63	0.13	0	0	1.18333	0.0433333
DN114476_c0_g1	0.09	-3.47877	0.00038852	0.00213408	yes	down	0.66	1.05	1.45	0	0.05	0.2	1.05333	0.0833333
DN114486_c0_g1	0.465	-1.10486	8.91497e-06	7.16509e-05	yes	down	5.74	6.46	5.03	2.06	2.13	2.63	5.74333	2.27333
DN114488_c0_g1	0.081	-3.63052	0.0102158	0.0353734	yes	down	0.43	0.9	0.64	0.07	0	0.07	0.656667	0.0466667
DN114496_c0_g1	0.018	-5.81105	4.55648e-09	6.34526e-08	yes	down	1.62	1.74	3.88	0.11	0	0	2.41333	0.0366667
DN114515_c0_g1	9.153	3.19419	0.0112705	0.0384088	yes	up	0	0.24	0.07	1.23	0.89	0.28	0.103333	0.8
DN11453_c1_g1	9.437	3.23828	0.00047051	0.00252163	yes	up	0.35	0.11	0.31	3.29	1.91	1.08	0.256667	2.09333
DN11454_c0_g1	17.338	4.11583	2.5156e-90	1.15463e-87	yes	up	2.36	2.88	3.16	43.6	42.11	31.23	2.8	38.98
DN11455_c0_g1	0.273	-1.87533	0.000729168	0.00370031	yes	down	6.3	5.24	3.88	0.69	1.46	1.45	5.14	1.2
DN11456_c0_g1	0.404	-1.30864	0.00723596	0.0266128	yes	down	12.81	10.51	10.04	3.39	3.89	4.57	11.12	3.95
DN114567_c0_g1	0.148	-2.75396	0.000172022	0.00103601	yes	down	3.1	2.66	2.49	0.21	0.41	0.43	2.75	0.35
DN114569_c0_g1	16.016	4.00143	1.38101e-09	2.06407e-08	yes	up	0.06	0.7	0.06	3.9	3.48	3.38	0.273333	3.58667
DN11457_c0_g1	4.872	2.28459	2.22925e-29	1.5083e-27	yes	up	21.92	18.35	20.4	77.39	95.82	91.23	20.2233	88.1467
DN11458_c0_g1	0.126	-2.98651	0.000826445	0.0041301	yes	down	14.26	18.52	24.19	0.63	0.88	4.66	18.99	2.05667
DN114592_c0_g1	0.052	-4.26541	0.00130985	0.00617646	yes	down	0.63	0.67	1.09	0	0	0.11	0.796667	0.0366667
DN1146_c0_g1	0.243	-2.0396	1.43741e-22	6.6469e-21	yes	down	922.11	891.84	702.49	235.96	166.48	119.1	838.813	173.847
DN114603_c0_g1	0.218	-2.19827	0.00249067	0.0108047	yes	down	1.5	1.87	1.3	0.43	0.06	0.37	1.55667	0.286667
DN11461_c3_g1	9.751	3.28548	0.00613509	0.0231623	yes	up	0.28	0	0.08	0.93	1.46	0.65	0.12	1.01333
DN11463_c0_g1	8.645	3.11188	5.66676e-63	1.23776e-60	yes	up	24.03	24.36	19.54	177.8	166.42	109.41	22.6433	151.21
DN114647_c0_g1	0.483	-1.05111	0.00984203	0.0342698	yes	down	26.81	30.38	19.88	6.95	10.92	14.69	25.69	10.8533
DN11466_c0_g2	3.023	1.59576	4.49273e-06	3.83503e-05	yes	up	0.79	1.04	0.65	2.37	2	1.85	0.826667	2.07333
DN114660_c0_g1	0.067	-3.89556	1.30664e-06	1.23415e-05	yes	down	4.37	2.63	3.3	0.29	0.2	0.1	3.43333	0.196667
DN114666_c0_g1	0.057	-4.13221	1.88702e-08	2.40995e-07	yes	down	3.03	3.96	4.76	0.07	0.51	0	3.91667	0.193333
DN11467_c0_g1	0.122	-3.03982	1.95183e-11	3.65256e-10	yes	down	17.62	22.52	27.46	0.89	1.34	4.91	22.5333	2.38
DN11469_c0_g1	2.974	1.57239	2.29013e-27	1.39274e-25	yes	up	289.21	283.74	296.14	778.15	703.8	741.31	289.697	741.087
DN11469_c0_g2	12.094	3.5962	9.10589e-103	5.89108e-100	yes	up	34.21	30.03	34.94	333.48	322.58	377.68	33.06	344.58
DN11471_c0_g1	0.395	-1.34104	0.00242266	0.0105518	yes	down	5.91	6.84	9.77	3.39	3	1.34	7.50667	2.57667
DN114717_c0_g1	0.133	-2.91246	0.000565596	0.00296161	yes	down	1.82	1.46	2	0.07	0.07	0.46	1.76	0.2
DN114725_c0_g1	3.232	1.69256	0.00721628	0.0265514	yes	up	0.54	0.72	0.34	2.51	0.92	0.93	0.533333	1.45333
DN11473_c0_g1	5.705	2.51214	3.07212e-12	6.322e-11	yes	up	0.36	0.61	0.57	3.93	3.6	1.93	0.513333	3.15333
DN11473_c0_g2	2.262	1.1779	4.34321e-15	1.18203e-13	yes	up	14.53	13.9	13.87	26.08	27.5	24.38	14.1	25.9867
DN11474_c0_g1	0.303	-1.72143	8.75075e-17	2.75331e-15	yes	down	9.77	9.01	8.02	2.92	2.67	2.89	8.93333	2.82667
DN11475_c3_g1	0.223	-2.16796	0.00249874	0.0108342	yes	down	0.68	1.63	0.91	0.21	0.22	0.17	1.07333	0.2
DN114757_c0_g1	22.728	4.50642	7.21779e-07	7.13274e-06	yes	up	0.41	0	0	2.34	2.91	2.44	0.136667	2.56333
DN114761_c0_g1	3.797	1.92481	0.00809237	0.0292417	yes	up	0.35	0.2	0.3	0.76	0.83	1.17	0.283333	0.92
DN114788_c0_g1	0.002	-8.89349	3.96237e-06	3.41926e-05	yes	down	1.35	1	7.38	0	0	0	3.24333	0
DN114791_c0_g1	0.18	-2.47034	8.33421e-15	2.20891e-13	yes	down	5.64	5.01	5.24	0.79	0.65	1.02	5.29667	0.82
DN11481_c0_g2	0.491	-1.02753	0.00236895	0.0103434	yes	down	4.05	4.03	4.25	1.86	2.33	1.06	4.11	1.75
DN11481_c1_g1	11.039	3.46456	1.733e-21	7.47445e-20	yes	up	1.26	0.56	0.55	5.37	9.87	3.54	0.79	6.26
DN11482_c0_g1	2.128	1.08954	4.67851e-07	4.77839e-06	yes	up	7.33	7.05	8.25	13.68	12.27	14.11	7.54333	13.3533
DN114820_c0_g1	0.027	-5.2156	1.40306e-07	1.56477e-06	yes	down	5.63	6.97	3.02	0	0.23	0.12	5.20667	0.116667
DN11484_c0_g3	3.321	1.73149	0.000285545	0.00162877	yes	up	0.9	0.89	0.82	3.36	2.92	1.21	0.87	2.49667
DN114885_c0_g1	0.067	-3.89944	1.8916e-05	0.000141922	yes	down	0.88	1.69	0.79	0	0.04	0.15	1.12	0.0633333
DN114887_c0_g1	0.019	-5.73621	0.000210126	0.00123765	yes	down	5.33	2.83	6.59	0	0	0	4.91667	0
DN1149_c0_g1	2.279	1.18819	1.2625e-10	2.14566e-09	yes	up	6.37	6.13	6.93	11.32	11.77	14.34	6.47667	12.4767
DN11490_c0_g1	0.225	-2.1548	5.77963e-25	3.11843e-23	yes	down	67.85	70.86	65.45	9.32	8.91	16.57	68.0533	11.6
DN11491_c0_g1	0.151	-2.72925	1.70371e-05	0.000129253	yes	down	4.48	5.17	3.21	0.48	0.31	0.69	4.28667	0.493333
DN11492_c0_g2	0.402	-1.31539	1.09412e-08	1.44345e-07	yes	down	10.92	13.34	12.21	3.84	5.16	3.65	12.1567	4.21667
DN114921_c0_g1	41.747	5.38361	0.00245561	0.0106738	yes	up	0	0	0	0.49	1.12	0.53	0	0.713333
DN114942_c0_g1	145.835	7.18819	1.08045e-06	1.03475e-05	yes	up	0	0	0	2.8	2.06	0.26	0	1.70667
DN11495_c0_g1	0.048	-4.39307	0.000812268	0.00406733	yes	down	17.45	17.37	33.46	0	2.4	0	22.76	0.8
DN114959_c0_g1	0.034	-4.87398	0.00582799	0.0221939	yes	down	0.9	0.59	0.62	0	0	0	0.703333	0
DN11497_c0_g1	0.282	-1.82807	1.50347e-05	0.000115298	yes	down	10.79	11.75	8.92	1.42	3.29	2.9	10.4867	2.53667
DN11499_c0_g1	3.343	1.74128	8.50843e-07	8.29593e-06	yes	up	7.89	12.55	9.4	30.35	44.27	20.14	9.94667	31.5867
DN11500_c0_g1	953.416	9.89696	2.81348e-08	3.50485e-07	yes	up	0	0.06	0	29.17	20.11	1.62	0.02	16.9667
DN11504_c0_g1	6.85	2.77604	4.86944e-36	4.45796e-34	yes	up	3.84	5.26	3.31	28.7	25.07	18.76	4.13667	24.1767
DN115044_c0_g1	0.055	-4.18655	0.000125426	0.000780665	yes	down	0.85	1.37	1.52	0	0.06	0.12	1.24667	0.06
DN115055_c0_g1	2.09	1.06343	1.35656e-05	0.000105003	yes	up	12.37	13.49	17.62	29.6	30.06	19.46	14.4933	26.3733
DN115060_c0_g1	0.187	-2.41988	7.83129e-05	0.000512356	yes	down	3.01	3.17	3.66	0.36	1.09	0.15	3.28	0.533333
DN115104_c0_g1	21.507	4.42676	0.00953017	0.0333703	yes	up	0	0	0.08	0.39	0.78	0.5	0.0266667	0.556667
DN115106_c0_g1	0.039	-4.66203	0.0127387	0.0423792	yes	down	0.9	0.44	1.36	0	0	0	0.9	0
DN11513_c0_g1	0.458	-1.12687	5.71039e-05	0.000385364	yes	down	145.71	128.46	107.17	48.42	42.49	61.9	127.113	50.9367
DN11516_c0_g1	36.504	5.18996	0.00633635	0.0238187	yes	up	0	0	0	5.3	5.01	0.96	0	3.75667
DN11517_c0_g1	6.718	2.74799	2.5164e-06	2.25763e-05	yes	up	0.39	0.21	0.55	3.42	3.03	0.43	0.383333	2.29333
DN115170_c0_g1	0.182	-2.46114	0.00881474	0.0313582	yes	down	0.5	0.7	0.85	0.05	0.09	0.18	0.683333	0.106667
DN115176_c0_g1	64.406	6.00912	0.000145706	0.000892768	yes	up	0	0	0	0.89	1.16	1.36	0	1.13667
DN11518_c0_g2	2.322	1.21519	1.69911e-13	3.97044e-12	yes	up	30.83	32.59	28.76	56.8	70.27	56.73	30.7267	61.2667
DN11518_c1_g1	2.683	1.42361	0.00493528	0.0192809	yes	up	17.31	10.77	5.53	27.29	28.16	21.74	11.2033	25.73
DN11518_c1_g3	8.456	3.07997	0.000863064	0.00428817	yes	up	0.46	0.75	0	5.06	1.9	1.34	0.403333	2.76667
DN115182_c0_g1	0.036	-4.80809	0.0073813	0.0270419	yes	down	0.71	0.39	0.49	0	0	0	0.53	0
DN1152_c1_g1	46.987	5.55418	0.000137455	0.000847155	yes	up	0.17	0	0	2.54	1.79	2.59	0.0566667	2.30667
DN11523_c0_g2	0.32	-1.64328	3.62863e-14	9.09903e-13	yes	down	16.01	17.19	16.22	3.79	4.81	4.78	16.4733	4.46
DN11524_c0_g5	2.027	1.0194	1.28272e-06	1.2124e-05	yes	up	5.38	4.51	4.27	8.22	7.9	8.43	4.72	8.18333
DN11526_c0_g1	0.326	-1.61887	1.56094e-05	0.000119234	yes	down	7.11	6.62	11.3	2.47	1.85	2.78	8.34333	2.36667
DN115275_c0_g1	31.793	4.99063	0.00952897	0.0333679	yes	up	0	0	0	1.16	1.38	0.52	0	1.02
DN115283_c0_g1	51.909	5.69793	0.000693878	0.00354426	yes	up	0	0	0	0.95	0.39	0.7	0	0.68
DN115290_c0_g1	0.36	-1.47574	1.18743e-05	9.32725e-05	yes	down	4.9	5.91	7.87	2.01	2.33	1.52	6.22667	1.95333
DN11530_c0_g1	0.411	-1.28264	5.25729e-07	5.32311e-06	yes	down	14	13.43	12.48	3.72	5	5.3	13.3033	4.67333
DN11531_c0_g2	2.251	1.17043	2.4321e-06	2.18795e-05	yes	up	12.2	10.64	16.93	26.63	25.25	25.99	13.2567	25.9567
DN11534_c0_g1	5.147	2.36361	3.51054e-15	9.64688e-14	yes	up	2.01	3.59	3.25	12.61	13.94	12.75	2.95	13.1
DN11536_c0_g1	7.896	2.98118	6.77467e-31	4.89058e-29	yes	up	8.8	5.94	9.33	56.13	51.13	54.48	8.02333	53.9133
DN11538_c0_g1	2.177	1.12264	4.02329e-08	4.90403e-07	yes	up	48.88	51.71	45.44	93.69	94.58	67.25	48.6767	85.1733
DN11539_c0_g1	0.122	-3.03839	2.99597e-07	3.16363e-06	yes	down	6.34	5.98	6.54	0.49	1.23	0.26	6.28667	0.66
DN115410_c0_g1	32.944	5.04194	5.96134e-15	1.60568e-13	yes	up	0.07	0.1	0.08	2.72	2.48	1.81	0.0833333	2.33667
DN11546_c0_g1	3.165	1.66223	0.000998562	0.00488107	yes	up	1.24	1.31	3.96	5.21	5.58	7.45	2.17	6.08
DN115463_c0_g1	100.468	6.65059	6.15362e-06	5.11647e-05	yes	up	0	0	0	0.88	1.56	0.6	0	1.01333
DN11548_c0_g1	0.423	-1.24125	7.4978e-09	1.01399e-07	yes	down	29.02	23.1	24.38	9.54	9.44	8.83	25.5	9.27
DN115486_c0_g1	115.105	6.84681	2.27407e-06	2.05607e-05	yes	up	0	0	0	1.89	1.08	0.63	0	1.2
DN1155_c0_g1	2.713	1.43963	9.53729e-15	2.51697e-13	yes	up	40.23	33.75	26.06	62.91	82.31	85.39	33.3467	76.87
DN115504_c0_g1	0.04	-4.66149	0.0113646	0.0386656	yes	down	0.67	0.47	0.6	0	0	0	0.58	0
DN11552_c0_g1	0.123	-3.01983	0.000167043	0.00100891	yes	down	4.42	5.25	3.72	0.32	0.84	0.2	4.46333	0.453333
DN115520_c0_g1	41.525	5.3759	0.00320264	0.0134045	yes	up	0	0	0	2.92	1.05	0.61	0	1.52667
DN115522_c0_g1	38.254	5.25754	3.80148e-07	3.9413e-06	yes	up	0	0	0.16	2.2	1.42	2.06	0.0533333	1.89333
DN115543_c0_g1	0.135	-2.88788	1.32699e-27	8.2097e-26	yes	down	16.74	16.21	17.17	2.19	1.81	1.83	16.7067	1.94333
DN115576_c0_g1	0.112	-3.1522	5.69478e-15	1.53571e-13	yes	down	14.07	19.44	23.36	0.72	1.61	3.21	18.9567	1.84667
DN11559_c0_g1	0.344	-1.53925	6.25738e-09	8.57156e-08	yes	down	10.93	10.92	11.21	3.64	3.18	3.22	11.02	3.34667
DN1156_c0_g1	0.44	-1.1828	1.22552e-08	1.60558e-07	yes	down	10.31	11.78	10.95	3.59	3.64	5.15	11.0133	4.12667
DN11560_c0_g5	0.114	-3.12922	0.000169523	0.00102262	yes	down	1.54	1.29	1	0.21	0.11	0.05	1.27667	0.123333
DN11561_c0_g1	0.254	-1.97761	0.00674865	0.0251267	yes	down	6.34	1.97	7.29	1.24	1.3	1.08	5.2	1.20667
DN115639_c0_g1	4.556	2.18792	0.00797334	0.028873	yes	up	0.42	0.52	0.28	1.27	1.63	1.83	0.406667	1.57667
DN11565_c0_g1	9.791	3.29148	1.2e-05	9.41405e-05	yes	up	2.4	3.58	2.38	14.46	15.19	45.81	2.78667	25.1533
DN115650_c0_g1	7.441	2.89554	6.40646e-46	8.33699e-44	yes	up	11.54	8.62	8.85	70.15	57.79	55.92	9.67	61.2867
DN11566_c0_g2	0.34	-1.55503	0.00013626	0.000840629	yes	down	3.07	2.27	3.41	0.66	0.99	0.83	2.91667	0.826667
DN115663_c0_g1	0.07	-3.83928	2.79571e-06	2.48317e-05	yes	down	1.71	2.31	1.8	0.11	0	0.23	1.94	0.113333
DN115668_c0_g1	5.141	2.36214	0.00369613	0.0151115	yes	up	0.04	0.24	0.21	0.67	0.95	0.59	0.163333	0.736667
DN11567_c0_g1	0.322	-1.63682	1.07552e-06	1.03061e-05	yes	down	9.47	10.4	6.96	2.8	1.8	3.03	8.94333	2.54333
DN11567_c0_g2	0.45	-1.15173	0.00605448	0.0229062	yes	down	7.46	6.35	5.59	2.2	1.66	3.48	6.46667	2.44667
DN115678_c0_g1	36.504	5.18996	0.00633635	0.0238187	yes	up	0	0	0	1.08	1.08	0.17	0	0.776667
DN11569_c0_g1	6.763	2.75771	2.77592e-10	4.54381e-09	yes	up	3.53	4.28	5.07	26.29	25.37	23.01	4.29333	24.89
DN115700_c0_g1	14.964	3.90344	0.00952152	0.0333589	yes	up	0	0	0.26	1.57	0.94	1.02	0.0866667	1.17667
DN11571_c1_g1	0.372	-1.42578	0.00244263	0.0106255	yes	down	2.23	1.71	1.61	0.32	0.66	0.8	1.85	0.593333
DN115740_c0_g1	0.042	-4.58538	0.0144407	0.046992	yes	down	0.85	0.52	0.47	0	0	0	0.613333	0
DN11575_c0_g1	10.205	3.3512	2.04281e-43	2.42601e-41	yes	up	2.12	1.99	2.07	18.66	18.61	17.03	2.06	18.1
DN11577_c2_g1	11.17	3.48155	0.00168211	0.00767296	yes	up	0.12	0.06	0.05	2.84	6.55	9.09	0.0766667	6.16
DN11578_c0_g1	0.291	-1.78238	4.8384e-07	4.92877e-06	yes	down	5.01	4.69	3.18	1.27	1.61	0.62	4.29333	1.16667
DN11580_c0_g1	3.256	1.70306	2.92258e-08	3.63144e-07	yes	up	9.96	12.17	11.77	21.42	35.18	26.6	11.3	27.7333
DN11581_c0_g2	0.366	-1.45079	4.46866e-12	9.01026e-11	yes	down	18.97	18.94	21.5	5.61	7.2	6.96	19.8033	6.59
DN11582_c0_g2	0.163	-2.61513	0.000745047	0.00377191	yes	down	0.81	0.65	1.18	0.13	0.24	0	0.88	0.123333
DN11582_c1_g1	0.03	-5.05956	0.00325413	0.0135907	yes	down	0.82	0.4	0.72	0	0	0	0.646667	0
DN115844_c0_g1	0.14	-2.83446	2.41144e-09	3.48826e-08	yes	down	2.48	3.08	4.81	0.41	0.41	0.45	3.45667	0.423333
DN11585_c0_g1	0.413	-1.2762	1.46631e-05	0.0001126	yes	down	2.88	2.18	3.08	1.01	0.94	0.94	2.71333	0.963333
DN11587_c0_g1	0.48	-1.05924	1.32103e-05	0.000102405	yes	down	12.44	14.93	13.42	5.33	6.74	4.78	13.5967	5.61667
DN115885_c0_g1	0.031	-5.00428	0.000621778	0.00321907	yes	down	0.96	0.88	1	0	0	0.07	0.946667	0.0233333
DN1159_c0_g1	0.062	-4.00625	8.4648e-36	7.67709e-34	yes	down	54.2	42.95	40.26	1.45	2.69	3.31	45.8033	2.48333
DN11590_c0_g1	0.21	-2.25367	5.0871e-13	1.1293e-11	yes	down	5.22	4.64	7.06	0.88	1.29	0.92	5.64	1.03
DN11591_c0_g1	0.12	-3.0617	0.000957141	0.00470331	yes	down	2.74	1.08	2.1	0.3	0.1	0.21	1.97333	0.203333
DN11591_c0_g2	0.23	-2.12009	0.000673982	0.00345459	yes	down	2.56	2.37	2.7	0.33	0.5	0.69	2.54333	0.506667
DN11591_c0_g3	0.115	-3.11885	9.71692e-06	7.75003e-05	yes	down	3.54	4.91	5.07	0.22	0.33	0.67	4.50667	0.406667
DN11591_c1_g1	0.1	-3.32029	0.00366737	0.0150192	yes	down	0.75	4.3	5.93	0.33	0	0.35	3.66	0.226667
DN11592_c0_g1	2.302	1.20285	3.13671e-11	5.75573e-10	yes	up	11.16	10.92	11.26	21.55	24.68	20.14	11.1133	22.1233
DN11592_c2_g2	9.992	3.32077	4.79287e-08	5.77269e-07	yes	up	0.2	0.05	0.13	1.06	1.33	0.92	0.126667	1.10333
DN11593_c0_g3	13.301	3.73347	4.61213e-16	1.36873e-14	yes	up	0.39	0.24	1.04	6.99	8.24	4.76	0.556667	6.66333
DN115931_c0_g1	10.644	3.412	8.0811e-05	0.000527126	yes	up	0.11	0.11	0.15	1.12	1.58	0.77	0.123333	1.15667
DN115933_c0_g1	4.277	2.09651	2.62714e-08	3.28841e-07	yes	up	2.51	1.98	1.15	8.47	7.41	4.61	1.88	6.83
DN11594_c0_g1	3.177	1.66765	0.000541687	0.00285202	yes	up	6.87	2.89	2.52	10.63	15.73	3.55	4.09333	9.97
DN11595_c0_g1	0.465	-1.10322	0.00532842	0.0205553	yes	down	2.27	2.77	1.8	0.72	1.01	1.06	2.28	0.93
DN11598_c1_g1	0.029	-5.10921	1.90201e-05	0.000142577	yes	down	2.04	1.48	1.3	0	0.06	0.06	1.60667	0.04
DN11598_c1_g2	12.858	3.68454	3.7166e-28	2.37729e-26	yes	up	10.83	3.89	6.39	76.48	71.56	107.65	7.03667	85.23
DN11599_c0_g1	0.296	-1.75853	1.14495e-17	3.85032e-16	yes	down	9.02	8.15	8.24	2.02	2.25	2.14	8.47	2.13667
DN116_c0_g1	0.477	-1.0689	1.09547e-05	8.65694e-05	yes	down	9.31	10.7	9.57	3.56	10.36	5.36	9.86	6.42667
DN1160_c1_g2	3.217	1.68573	0.00963593	0.0336903	yes	up	3.46	6.23	8.71	14.9	26.65	6.49	6.13333	16.0133
DN11600_c1_g1	23.761	4.57055	0.00633253	0.0238136	yes	up	0.23	0.5	0	7.82	6.37	0.19	0.243333	4.79333
DN116001_c0_g1	12.42	3.63461	2.14046e-06	1.94517e-05	yes	up	0.81	0.26	0.12	3.09	4.14	5.24	0.396667	4.15667
DN11601_c0_g1	14.704	3.87814	5.71181e-14	1.40785e-12	yes	up	0.36	0.71	0.72	8.43	9.14	4.42	0.596667	7.33
DN11601_c1_g1	2.354	1.23497	0.00443768	0.0176267	yes	up	2.94	2.59	1.5	4.78	6.25	2.74	2.34333	4.59
DN11603_c0_g1	0.389	-1.36304	6.67106e-05	0.000443757	yes	down	12.13	8.64	11.87	3.55	3.65	3.68	10.88	3.62667
DN11605_c0_g1	0.19	-2.39802	1.94402e-08	2.47948e-07	yes	down	6.83	9.61	9.94	1.21	1.36	2.06	8.79333	1.54333
DN11607_c2_g1	0.35	-1.5144	2.20755e-05	0.000163443	yes	down	5.64	7.72	5.84	1.22	1.58	2.91	6.4	1.90333
DN116074_c0_g1	39.356	5.29851	0.00310113	0.013031	yes	up	0	0	0	2.96	2.05	2.03	0	2.34667
DN1161_c0_g1	0.337	-1.56933	1.19974e-13	2.85959e-12	yes	down	16.72	16.01	15.57	5.83	3.92	4.17	16.1	4.64
DN116145_c0_g1	3.889	1.95955	0.0115642	0.0391641	yes	up	1.4	0.54	0.38	3.2	2.6	1.81	0.773333	2.53667
DN11615_c0_g1	2.889	1.53038	0.00904805	0.0320189	yes	up	0.97	0.93	1.22	3.54	3.2	1	1.04	2.58
DN116157_c0_g1	43.96	5.45813	0.00275679	0.0117994	yes	up	0	0	0	1.82	0.42	0.3	0	0.846667
DN11616_c0_g1	10.722	3.42254	8.3439e-26	4.69984e-24	yes	up	0.61	1.14	1.12	10.99	9.22	6.63	0.956667	8.94667
DN11616_c1_g1	191.796	7.58343	1.55422e-07	1.71788e-06	yes	up	0	0	0	8.79	7.95	0.75	0	5.83
DN11616_c1_g2	15.753	3.97752	2.00689e-171	4.86885e-168	yes	up	37.92	35.86	36.2	531.8	520.53	464.49	36.66	505.607
DN11616_c1_g3	7.966	2.9939	3.43041e-60	6.93535e-58	yes	up	29.38	29.43	24.62	232.16	201.32	139.14	27.81	190.873
DN1162_c1_g1	2.773	1.47142	0.00516462	0.0200304	yes	up	0.49	0.38	0.6	1.23	1.4	0.89	0.49	1.17333
DN11620_c1_g1	3.004	1.5869	0.000949295	0.00466983	yes	up	0.48	0.48	0.44	1.1	0.96	1.57	0.466667	1.21
DN11622_c0_g2	34.191	5.09556	0.0077792	0.0282695	yes	up	0	0	0	0.85	2.51	0.65	0	1.33667
DN11623_c0_g1	3.623	1.85721	0.000467066	0.00250496	yes	up	0.31	0.56	0.35	0.67	1.91	1.84	0.406667	1.47333
DN11624_c0_g1	0.203	-2.29928	0.00860878	0.0307701	yes	down	1.85	2.06	10.21	0.98	0.89	0.74	4.70667	0.87
DN11628_c0_g1	0.443	-1.17372	0.000450551	0.00242788	yes	down	21.24	24.94	20.2	3.81	5.73	13.12	22.1267	7.55333
DN116289_c0_g1	16.28	4.02499	0.000161934	0.000981195	yes	up	0.1	0.3	0	2.55	1.79	1.05	0.133333	1.79667
DN11629_c0_g1	6.583	2.71881	4.74683e-08	5.72028e-07	yes	up	0.25	0.59	0.25	2.87	1.71	1.51	0.363333	2.03
DN116312_c0_g1	31.637	4.98352	0.0118708	0.0400051	yes	up	0	0	0	0.79	1.59	0.22	0	0.866667
DN11634_c0_g2	0.334	-1.58208	0.010688	0.0367352	yes	down	15.13	13.66	5.44	1.09	2.97	5.96	11.41	3.34
DN1164_c0_g2	2.108	1.07611	6.90669e-08	8.10314e-07	yes	up	13.07	12.67	12	25.33	26.49	16.81	12.58	22.8767
DN11640_c0_g1	29.022	4.85907	0.00468382	0.0184608	yes	up	0	0	0.13	2.62	0.15	0.83	0.0433333	1.2
DN11641_c0_g1	0.244	-2.03297	1.41776e-12	3.0153e-11	yes	down	33.44	29.04	56.37	6.57	8.24	9.97	39.6167	8.26
DN11641_c0_g2	0.127	-2.97758	1.60978e-08	2.07264e-07	yes	down	2.38	2.04	3.29	0.24	0.37	0.25	2.57	0.286667
DN11646_c0_g1	0.323	-1.62929	9.64636e-05	0.000618829	yes	down	2.28	2.14	3.93	0.72	0.77	0.81	2.78333	0.766667
DN11647_c0_g1	0.372	-1.42524	2.78422e-08	3.47158e-07	yes	down	19.97	18.4	21.99	6.63	8.21	4.92	20.12	6.58667
DN11647_c1_g1	0.39	-1.35764	0.0079104	0.0286731	yes	down	13.45	12.33	11.89	4.5	4.07	4.07	12.5567	4.21333
DN11648_c0_g1	4.105	2.03722	1.2045e-55	2.17611e-53	yes	up	41.63	38.88	33.53	134.3	143.82	127.78	38.0133	135.3
DN11648_c0_g3	3.489	1.80284	5.21387e-28	3.31007e-26	yes	up	8.92	8.72	6.69	24.79	21.91	25.47	8.11	24.0567
DN11649_c0_g1	0.252	-1.98812	1.87754e-12	3.9511e-11	yes	down	17.73	17.39	9.91	7	6.51	10.24	15.01	7.91667
DN11651_c0_g1	0.019	-5.7116	2.54834e-26	1.46952e-24	yes	down	4.93	4.24	3.01	0.12	0.13	0	4.06	0.0833333
DN11654_c0_g1	3.13	1.64636	7.66698e-14	1.86406e-12	yes	up	7.59	7.48	4.38	29.92	30.54	18.66	6.48333	26.3733
DN11654_c1_g1	5.723	2.51682	0.00029449	0.00167354	yes	up	0.98	0.49	0.16	1.76	3.27	2.23	0.543333	2.42
DN11657_c0_g1	0.042	-4.55982	1.13466e-05	8.94275e-05	yes	down	1.43	2.21	1.11	0	0.1	0.11	1.58333	0.07
DN116577_c0_g1	0.038	-4.72752	0.00976945	0.0340572	yes	down	0.66	1.29	0.59	0	0	0	0.846667	0
DN11663_c0_g1	2.24	1.1636	9.12008e-09	1.21786e-07	yes	up	7.12	9.07	7.34	14.71	13.78	16.33	7.84333	14.94
DN11665_c0_g3	8.072	3.01301	3.07049e-35	2.72651e-33	yes	up	3.45	4.28	3.44	23.77	24.93	14.29	3.72333	20.9967
DN11665_c1_g1	4.474	2.16169	4.0467e-05	0.000283161	yes	up	0.34	0.31	0.4	1.84	1.43	0.81	0.35	1.36
DN11668_c0_g1	0.206	-2.28144	0.00545528	0.0209579	yes	down	3.49	4.93	3.31	0.35	0.17	1.51	3.91	0.676667
DN11669_c0_g1	2.56	1.35625	8.05439e-06	6.54311e-05	yes	up	30.88	18.29	16.12	49.13	36.46	89.58	21.7633	58.39
DN11671_c0_g1	4.071	2.02544	9.56458e-09	1.27297e-07	yes	up	8.28	7.65	5.49	20.77	32.51	18.27	7.14	23.85
DN11674_c0_g1	0.473	-1.08107	1.20936e-08	1.58533e-07	yes	down	24.81	25.86	27.22	11.15	10.57	13.26	25.9633	11.66
DN11676_c0_g1	2.314	1.21068	2.39387e-08	3.01476e-07	yes	up	244.23	275.68	254.52	538.77	577.33	411.2	258.143	509.1
DN11681_c0_g2	18.878	4.2386	0.000666322	0.00341971	yes	up	0	1.48	0.83	11.48	21.86	3.45	0.77	12.2633
DN11687_c0_g1	0.117	-3.09031	0.000101675	0.000648458	yes	down	7.45	4.14	5.96	0.64	0.21	0.95	5.85	0.6
DN1169_c0_g1	0.157	-2.67397	9.85085e-39	1.00627e-36	yes	down	36.58	32.84	30	5.73	5.55	3.26	33.14	4.84667
DN1169_c1_g1	0.011	-6.45168	5.72618e-09	7.88366e-08	yes	down	1.95	1.7	2.32	0.03	0.03	0	1.99	0.02
DN1169_c1_g2	0.085	-3.56116	4.66946e-12	9.38728e-11	yes	down	4.24	2.45	1.56	0.08	0.23	0.28	2.75	0.196667
DN11690_c0_g2	3.202	1.67879	0.0114774	0.0389634	yes	up	0.6	0.23	0.32	0.91	0.87	1.33	0.383333	1.03667
DN11691_c0_g2	0.363	-1.46125	1.09158e-09	1.65174e-08	yes	down	11.27	13.5	17.83	10.45	17.47	4.02	14.2	10.6467
DN11693_c0_g1	0.319	-1.64792	0.0020521	0.00912178	yes	down	0.65	0.8	1.02	0.14	0.24	0.3	0.823333	0.226667
DN11693_c0_g5	0.132	-2.91788	0.0103081	0.0356422	yes	down	0.82	0.4	1.02	0.06	0.13	0.07	0.746667	0.0866667
DN11694_c1_g1	0.083	-3.59804	6.89134e-07	6.83101e-06	yes	down	3.39	2.67	1.39	0.11	0.07	0.19	2.48333	0.123333
DN11694_c1_g3	0.03	-5.04995	0.0033324	0.0138622	yes	down	0.49	0.96	0.87	0	0	0	0.773333	0
DN11695_c0_g1	3.03	1.5993	9.6764e-14	2.33257e-12	yes	up	33.15	31.32	22.8	75.81	76.7	80.69	29.09	77.7333
DN116961_c0_g1	25.193	4.65496	0.0048907	0.0191308	yes	up	0.08	0	0	0.88	0.54	0.37	0.0266667	0.596667
DN11698_c0_g1	8.668	3.11563	1.16849e-06	1.11201e-05	yes	up	0.39	0.89	0.71	3	5.32	6.61	0.663333	4.97667
DN1170_c0_g2	6.82	2.7697	5.45894e-06	4.58206e-05	yes	up	0.51	0.22	0.77	3.49	3.67	1.96	0.5	3.04
DN11701_c0_g1	13.426	3.74695	3.67987e-15	1.00918e-13	yes	up	0.42	0.18	1.14	7.99	7.56	3.46	0.58	6.33667
DN11703_c1_g1	0.479	-1.06073	0.00140559	0.00656954	yes	down	21.69	20.68	17.15	6.57	7.37	10.73	19.84	8.22333
DN117042_c0_g1	68.964	6.10778	9.57132e-05	0.00061442	yes	up	0	0	0	0.97	1.81	1.19	0	1.32333
DN11705_c0_g2	0.319	-1.6495	0.00140502	0.00656779	yes	down	5.03	3.06	3.22	1.08	1.04	1.19	3.77	1.10333
DN117053_c0_g1	0.04	-4.66048	0.0112618	0.038383	yes	down	1.92	1.56	1.55	0	0	0	1.67667	0
DN11712_c0_g2	2.314	1.21051	1.25542e-07	1.41076e-06	yes	up	31.87	40.37	36.01	64.12	63.64	54.44	36.0833	60.7333
DN11714_c0_g1	8.639	3.11094	3.68264e-19	1.37603e-17	yes	up	6.35	2.92	1.92	36.39	49.84	32.04	3.73	39.4233
DN117181_c0_g1	0.051	-4.30095	0.00774473	0.0281698	yes	down	0.51	1.18	0.68	0.09	0	0	0.79	0.03
DN117195_c0_g1	29.911	4.90258	0.0125164	0.0417666	yes	up	0	0	0	0.42	0.84	1.41	0	0.89
DN1172_c0_g1	0.462	-1.11408	1.17974e-08	1.5492e-07	yes	down	33.63	35.55	37.39	6.73	8.48	13.49	35.5233	9.56667
DN11721_c0_g1	0.323	-1.63147	0.00028185	0.00161095	yes	down	1.59	2.58	1.88	0.89	0.41	0.39	2.01667	0.563333
DN11724_c0_g1	7.756	2.95537	3.61834e-09	5.11431e-08	yes	up	1.45	1.01	1.3	14.25	8.94	2.1	1.25333	8.43
DN11726_c0_g2	13.967	3.8039	0.0022008	0.0096883	yes	up	1.32	0	0.43	10.95	8.26	0.57	0.583333	6.59333
DN1173_c0_g1	0.396	-1.33675	1.89279e-17	6.26899e-16	yes	down	37.3	37.57	35.58	12.75	13.92	13.22	36.8167	13.2967
DN11730_c0_g1	0.301	-1.73156	0.00806006	0.0291451	yes	down	14.09	13.11	8.15	7.41	1.86	4.13	11.7833	4.46667
DN11732_c0_g1	2.484	1.31245	0.00491928	0.0192227	yes	up	1.79	2.83	2.32	6.12	6.63	3.31	2.31333	5.35333
DN117327_c0_g1	0.014	-6.17001	8.41373e-05	0.000546358	yes	down	1.97	0.38	4.26	0	0	0	2.20333	0
DN11733_c0_g1	2.979	1.57506	3.59959e-22	1.62796e-20	yes	up	17.39	18.44	16.53	45.24	54.1	51.83	17.4533	50.39
DN11733_c3_g1	3.062	1.61446	8.99077e-08	1.03498e-06	yes	up	4.37	5.22	4.85	14.98	11.52	15.49	4.81333	13.9967
DN11736_c0_g1	0.095	-3.39069	1.41377e-89	6.27694e-87	yes	down	26.14	27.22	25.15	1.97	2	2.22	26.17	2.06333
DN11736_c0_g3	0.457	-1.12939	0.00635525	0.0238752	yes	down	1.2	1.43	1.22	0.45	0.37	0.67	1.28333	0.496667
DN1174_c0_g1	0.355	-1.49582	1.95181e-15	5.48557e-14	yes	down	20.74	20.28	16.86	5.07	5.71	5.17	19.2933	5.31667
DN11741_c0_g2	2.104	1.07339	0.000806932	0.00404337	yes	up	13.35	11.41	10.41	18.05	26.81	18.49	11.7233	21.1167
DN11742_c0_g1	6.549	2.71134	0.000403248	0.00220506	yes	up	0.19	0.19	0.06	0.99	0.89	0.55	0.146667	0.81
DN11744_c0_g1	2.187	1.12872	5.14208e-09	7.12133e-08	yes	up	6.76	5.96	4.46	10.54	10.54	10.68	5.72667	10.5867
DN11751_c0_g3	16.328	4.02931	0.00073686	0.00373461	yes	up	0	0.3	0.14	2.56	2.22	1.49	0.146667	2.09
DN11752_c0_g1	0.222	-2.1684	8.02966e-07	7.85505e-06	yes	down	10.35	8.78	9.68	0.96	2.43	1.79	9.60333	1.72667
DN11755_c0_g1	0.229	-2.12378	3.24128e-10	5.2549e-09	yes	down	3.41	4.01	4.12	0.96	0.9	0.43	3.84667	0.763333
DN1176_c0_g1	0.263	-1.92439	0.00856415	0.0306497	yes	down	1.57	1.08	0.6	0.24	0.34	0.15	1.08333	0.243333
DN1176_c0_g2	2.521	1.33397	0.00637215	0.0239255	yes	up	1.69	1.61	0.85	4.1	2.97	1.77	1.38333	2.94667
DN1176_c0_g4	2.64	1.40065	0.000238838	0.00139049	yes	up	4.28	5.5	3.31	14.9	11.34	3.73	4.36333	9.99
DN11769_c0_g2	2.147	1.10228	0.00691946	0.0256646	yes	up	1.15	1.73	0.96	1.96	2.04	2.96	1.28	2.32
DN1177_c0_g1	5.579	2.48011	5.3148e-39	5.47852e-37	yes	up	39.14	42.31	35.34	163.84	176.67	156.71	38.93	165.74
DN11770_c0_g1	0.334	-1.58036	6.29519e-07	6.28593e-06	yes	down	5.44	7.56	4.96	3.28	1.22	1.05	5.98667	1.85
DN11772_c0_g1	0.247	-2.01746	5.418e-05	0.000367686	yes	down	2.37	2.89	2.02	0.45	0.55	0.55	2.42667	0.516667
DN11777_c0_g1	0.023	-5.42203	1.44004e-08	1.86754e-07	yes	down	0.96	1.27	0.9	0.02	0	0.04	1.04333	0.02
DN11778_c0_g1	0.255	-1.97295	1.31262e-06	1.23928e-05	yes	down	6.57	6.42	7.24	0.6	1.1	2.59	6.74333	1.43
DN11783_c0_g1	3.525	1.81746	0.000900829	0.00445496	yes	up	0.53	0.82	0.87	3.18	2.3	1.33	0.74	2.27
DN11789_c0_g1	0.127	-2.97708	7.47983e-08	8.72732e-07	yes	down	10.44	8.95	7.42	1.05	1.11	0.86	8.93667	1.00667
DN1179_c0_g1	0.444	-1.17277	8.42387e-08	9.75342e-07	yes	down	8.9	8.29	9.39	3.72	2.97	3.84	8.86	3.51
DN11791_c0_g1	14.97	3.904	1.29182e-09	1.93631e-08	yes	up	1.65	0.83	0.65	7.55	6.08	3.1	1.04333	5.57667
DN11793_c0_g1	0.197	-2.34259	0.00038083	0.00209743	yes	down	9.56	10.89	6.43	0.22	1.29	3.15	8.96	1.55333
DN11794_c0_g1	0.222	-2.17211	5.64293e-34	4.76771e-32	yes	down	139.07	127.16	114.94	28.21	24.18	19.93	127.057	24.1067
DN11796_c0_g1	2.864	1.51785	0.000335038	0.00187364	yes	up	0.48	0.92	1.51	3	2.45	1.91	0.97	2.45333
DN11796_c1_g1	7.82	2.96709	2.30174e-11	4.28259e-10	yes	up	0.49	0.29	0.48	1.73	2.69	3.25	0.42	2.55667
DN11797_c0_g1	0.016	-5.93742	6.89219e-05	0.000457035	yes	down	3.07	2.14	2.33	0	0	0	2.51333	0
DN11799_c0_g1	18.849	4.23641	0.00313905	0.0131716	yes	up	0.09	0	0.08	1.83	1.07	0.73	0.0566667	1.21
DN11799_c1_g1	23.829	4.57466	0.000802285	0.00402238	yes	up	0.67	0	0	5.16	2.5	6.07	0.223333	4.57667
DN11799_c2_g1	4.611	2.20493	0.000697077	0.0035582	yes	up	1.34	0.52	1.68	5.4	6.75	2.04	1.18	4.73
DN11799_c3_g1	79.402	6.3111	3.71445e-06	3.2221e-05	yes	up	0	0.1	0	2.42	3.26	1.71	0.0333333	2.46333
DN118_c0_g1	3.03	1.5995	9.35508e-15	2.4708e-13	yes	up	96.61	97.63	87.87	363.03	368.78	182.43	94.0367	304.747
DN118_c0_g2	2.141	1.09858	8.09717e-11	1.41142e-09	yes	up	38.85	43.52	36.68	69.93	65.07	82.85	39.6833	72.6167
DN11801_c0_g1	73.678	6.20317	2.36281e-62	5.0158e-60	yes	up	0.31	0.28	0.15	16.1	15.36	16.44	0.246667	15.9667
DN11801_c2_g1	5.658	2.50031	1.89789e-07	2.07039e-06	yes	up	1.27	1.56	0.35	6.68	5.83	2.56	1.06	5.02333
DN11801_c3_g2	23.586	4.55989	0.00114648	0.00549655	yes	up	0	0	0.05	0.59	0.5	0.12	0.0166667	0.403333
DN11802_c0_g1	0.12	-3.06078	0.00154704	0.00714552	yes	down	16.34	16.38	25.57	0.77	0.52	4.69	19.43	1.99333
DN11806_c1_g2	33.943	5.08506	0.0152866	0.0492117	yes	up	0	0	0	2.3	1.11	0	0	1.13667
DN11808_c0_g1	18.523	4.21125	0.00390174	0.0158113	yes	up	0	0	0.07	0.18	0.51	0.55	0.0233333	0.413333
DN11809_c0_g1	0.231	-2.11124	5.58659e-05	0.000378098	yes	down	2.78	3.65	4	0.25	1.01	0.83	3.47667	0.696667
DN11817_c0_g1	3.189	1.67318	0.00372621	0.0152153	yes	up	0.86	2.03	3.04	8.07	6.92	5.71	1.97667	6.9
DN11820_c0_g5	2.856	1.5138	5.9575e-17	1.89197e-15	yes	up	6.96	5.77	5.78	14.36	14.42	16.44	6.17	15.0733
DN11821_c0_g3	0.146	-2.77929	0.000777202	0.00391313	yes	down	2.32	2.89	1.26	0.2	0.3	0.31	2.15667	0.27
DN11821_c1_g1	0.204	-2.29021	0.00644049	0.0241314	yes	down	4.09	2.18	2.25	0.14	0.43	0.93	2.84	0.5
DN11826_c0_g1	2.546	1.34826	3.32523e-10	5.37817e-09	yes	up	44.18	42.74	59.72	125.72	112.27	84.68	48.88	107.557
DN118276_c0_g1	0.083	-3.59326	0.000271454	0.00155953	yes	down	9.78	12.07	17.16	0.31	0.23	2.24	13.0033	0.926667
DN118278_c0_g1	0.084	-3.56745	1.31938e-09	1.975e-08	yes	down	2.27	1.87	8.87	0.23	0.43	0.33	4.33667	0.33
DN118285_c0_g1	0.145	-2.78244	5.98305e-08	7.09919e-07	yes	down	1.34	1.71	1.85	0.05	0.15	0.41	1.63333	0.203333
DN118290_c0_g1	30.063	4.90991	0.0128582	0.042723	yes	up	0	0	0	0.56	0.37	1.43	0	0.786667
DN11831_c0_g4	20.62	4.366	0.000208667	0.00123002	yes	up	0.32	0	0	2.54	1.76	1.11	0.106667	1.80333
DN11833_c0_g3	3.035	1.60179	0.00732028	0.0268503	yes	up	0.67	0.67	0.39	1.04	1.55	1.82	0.576667	1.47
DN11834_c0_g1	0.498	-1.0055	0.00274007	0.0117338	yes	down	32.18	30.51	29.16	15.47	6.29	18.48	30.6167	13.4133
DN118358_c0_g1	0.465	-1.10319	2.27668e-06	2.05795e-05	yes	down	14.74	12.81	12.91	6.43	5.4	4.37	13.4867	5.4
DN11836_c0_g1	0.26	-1.94068	5.43694e-13	1.2033e-11	yes	down	170.8	123.18	113.92	27.2	18.45	42.15	135.967	29.2667
DN118365_c0_g1	0.047	-4.40411	0.00544793	0.0209358	yes	down	1.25	1.23	0.65	0	0.12	0	1.04333	0.04
DN118373_c0_g1	0.422	-1.24354	0.0010602	0.00514057	yes	down	1.8	1.79	1.63	0.64	0.6	0.65	1.74	0.63
DN118383_c0_g1	0.401	-1.31765	1.23702e-08	1.61909e-07	yes	down	9.12	9.1	8.47	2.76	2.99	3.42	8.89667	3.05667
DN118391_c0_g1	107.758	6.75166	1.99706e-09	2.92435e-08	yes	up	0.07	0	0	1.39	2.66	2.48	0.0233333	2.17667
DN11841_c0_g1	46.337	5.5341	0.00163651	0.00750185	yes	up	0	0	0	0.76	0.86	0.2	0	0.606667
DN118413_c0_g1	2.406	1.26682	0.000408822	0.00223063	yes	up	4.1	4.02	2.86	7.12	9.99	5.51	3.66	7.54
DN11843_c0_g3	4.746	2.24678	0.0116276	0.0393358	yes	up	0.27	0.26	0.32	1.37	1.29	0.82	0.283333	1.16
DN11844_c0_g1	3.358	1.74762	3.58808e-11	6.53103e-10	yes	up	2.05	1.69	2.75	5.55	7.22	6.26	2.16333	6.34333
DN118455_c0_g1	34.124	5.09271	0.012383	0.0414109	yes	up	0	0	0	0.9	0.08	0.08	0	0.353333
DN11846_c0_g1	0.466	-1.10215	6.70939e-12	1.32414e-10	yes	down	33.13	34.4	29.17	15.61	13.77	11.8	32.2333	13.7267
DN11847_c0_g1	0.169	-2.5662	1.25825e-37	1.22806e-35	yes	down	15.55	15.12	14.03	2.36	2.09	2.03	14.9	2.16
DN11848_c0_g1	3.131	1.64647	1.98925e-05	0.000148625	yes	up	1.98	1.56	2.66	4.86	4.74	7.46	2.06667	5.68667
DN118494_c0_g1	0.149	-2.74818	0.00230639	0.0100949	yes	down	2.03	1.73	3.87	0.28	0.42	0.3	2.54333	0.333333
DN1185_c0_g1	2.293	1.19735	7.47384e-15	1.98785e-13	yes	up	42.35	42.71	39.48	91.31	92.18	65.81	41.5133	83.1
DN118501_c0_g1	0.084	-3.57636	4.20893e-06	3.61366e-05	yes	down	2.32	3.95	3.39	0.29	0.2	0.21	3.22	0.233333
DN11852_c0_g2	48.832	5.60976	4.87558e-05	0.000334105	yes	up	0	0	0.27	13.55	15.59	0.17	0.09	9.77
DN11854_c0_g1	0.246	-2.02474	7.79925e-06	6.34951e-05	yes	down	14.37	11.09	6.86	4.43	2.42	0.97	10.7733	2.60667
DN118549_c0_g1	31.802	4.99106	0.00951886	0.0333514	yes	up	0	0	0	1.68	1.38	0.64	0	1.23333
DN11855_c5_g1	6.218	2.63646	4.91529e-08	5.90757e-07	yes	up	0.8	1.26	0.66	5.5	6.13	2.8	0.906667	4.81
DN11855_c6_g1	0.316	-1.66182	0.00870096	0.0310347	yes	down	6.58	6.69	5.38	0.46	0.39	4.13	6.21667	1.66
DN118568_c0_g1	59.439	5.89335	2.78144e-05	0.000201862	yes	up	0	0	0.11	2.47	1.96	1.8	0.0366667	2.07667
DN11857_c0_g2	2.015	1.01108	1.24929e-06	1.1836e-05	yes	up	12.21	12.36	9.13	22.27	22.52	12.35	11.2333	19.0467
DN11857_c1_g1	4.248	2.08671	4.76815e-12	9.58001e-11	yes	up	6.21	5.74	3.65	19.75	23.49	15.45	5.2	19.5633
DN118587_c0_g1	0.111	-3.16557	1.10229e-07	1.24843e-06	yes	down	1.79	1.95	1.6	0.18	0.07	0.25	1.78	0.166667
DN118608_c0_g1	0.115	-3.1245	4.76512e-08	5.7413e-07	yes	down	1.88	2.39	3.73	0.42	0.26	0.13	2.66667	0.27
DN11867_c0_g1	0.252	-1.98985	2.2725e-06	2.05499e-05	yes	down	33.91	29.46	21.75	4.31	5.79	8.95	28.3733	6.35
DN118679_c0_g1	0.139	-2.84197	0.000614751	0.00318754	yes	down	1.04	2.01	1.26	0.25	0.19	0.07	1.43667	0.17
DN11868_c0_g1	0.374	-1.4179	2.59632e-12	5.38199e-11	yes	down	18.32	19.44	24.12	6.5	6.22	7.47	20.6267	6.73
DN1187_c0_g1	5.078	2.34416	3.67957e-54	6.32792e-52	yes	up	20.83	22.79	22.6	71.95	73.29	58.75	22.0733	67.9967
DN1187_c4_g1	14.844	3.8918	4.73465e-06	4.0173e-05	yes	up	0.4	0	0.26	2.04	4.34	2.05	0.22	2.81
DN118711_c0_g1	0.063	-3.97724	0.0034893	0.0144212	yes	down	0.96	0.71	1.54	0	0.09	0.09	1.07	0.06
DN11872_c0_g1	0.182	-2.45822	0.0118725	0.040007	yes	down	3.6	6.16	1.67	0.26	0.5	1.1	3.81	0.62
DN11872_c0_g2	3.972	1.98978	0.0141475	0.046184	yes	up	0.36	0.83	0.65	2.39	3.08	0.85	0.613333	2.10667
DN11872_c0_g3	11.094	3.47173	0.000690996	0.00353087	yes	up	1.25	0.88	0	10.55	6.39	1.08	0.71	6.00667
DN11874_c0_g1	15.866	3.98784	5.1736e-10	8.14844e-09	yes	up	0.49	0.47	2.39	8.61	10.34	14.41	1.11667	11.12
DN118745_c0_g1	49.583	5.63177	0.000831329	0.00415084	yes	up	0	0	0	1.17	1.63	2.11	0	1.63667
DN11876_c0_g2	0.129	-2.9527	3.44147e-19	1.28946e-17	yes	down	3.42	3.43	3.34	0.23	0.54	0.37	3.39667	0.38
DN118785_c0_g1	2.51	1.3278	6.17294e-19	2.26786e-17	yes	up	40.16	39.64	41.11	85.66	89.74	85.87	40.3033	87.09
DN118801_c0_g1	9.637	3.26856	0.000204438	0.00120719	yes	up	0.08	0.16	0.36	2.44	1.93	0.85	0.2	1.74
DN11882_c0_g1	0.168	-2.57149	7.65165e-05	0.000502006	yes	down	1.25	1.99	1.23	0.22	0.36	0.08	1.49	0.22
DN118891_c0_g1	0.204	-2.29154	3.40119e-18	1.1806e-16	yes	down	68.28	63.42	106.78	10.64	14.61	17.21	79.4933	14.1533
DN11890_c0_g1	0.311	-1.68641	0.013092	0.0433658	yes	down	8.44	8.49	6.59	0.99	0.74	4.78	7.84	2.17
DN11892_c1_g1	3.999	1.9998	0.00603585	0.0228472	yes	up	0.53	0.6	0.2	1.33	1.94	1.21	0.443333	1.49333
DN118931_c0_g1	0.042	-4.5774	0.0147002	0.0476994	yes	down	0.43	0.68	0.38	0	0	0	0.496667	0
DN11894_c0_g2	4.03	2.0107	1.54033e-09	2.28809e-08	yes	up	0.91	1.73	1.16	3.98	3.47	5.57	1.26667	4.34
DN11897_c1_g2	0.336	-1.57544	0.00377594	0.0153786	yes	down	68.97	58.32	33.38	13.34	8.93	27.08	53.5567	16.45
DN118978_c0_g1	16.873	4.07664	0.000542775	0.0028562	yes	up	0	0.06	0.11	0.93	0.67	0.88	0.0566667	0.826667
DN118988_c0_g1	0.005	-7.59673	9.18325e-10	1.40058e-08	yes	down	7.15	9.54	7.23	0.1	0	0	7.97333	0.0333333
DN118997_c0_g1	9.942	3.31359	0.0150151	0.0485448	yes	up	0.08	0.16	0	1.06	0.54	0.37	0.08	0.656667
DN119_c0_g1	10.267	3.35995	1.02628e-85	4.1009e-83	yes	up	24.36	25.17	25.22	242.44	243.17	165.52	24.9167	217.043
DN119_c1_g2	5.692	2.50902	6.6059e-14	1.61533e-12	yes	up	1.11	1.33	1.18	8.45	6.15	2.96	1.20667	5.85333
DN119_c1_g3	2.022	1.01563	1.47311e-06	1.37921e-05	yes	up	8.6	12.1	11.56	18.55	21.07	16.7	10.7533	18.7733
DN119_c2_g1	0.349	-1.52044	3.26367e-05	0.00023337	yes	down	55.5	48	37.05	9.33	7.17	25.64	46.85	14.0467
DN11901_c0_g2	0.073	-3.77802	0.00165872	0.00758563	yes	down	0.27	0.69	0.36	0.08	0	0	0.44	0.0266667
DN11903_c0_g1	0.345	-1.53608	2.84069e-07	3.01183e-06	yes	down	2.62	2.77	2.75	0.7	0.88	0.86	2.71333	0.813333
DN11905_c0_g3	0.438	-1.19136	1.92146e-10	3.20463e-09	yes	down	96.94	96.12	115.95	37.87	36.36	42.68	103.003	38.97
DN119073_c0_g1	0.145	-2.78752	0.00675753	0.0251514	yes	down	1.17	0.67	1.4	0	0.34	0.07	1.08	0.136667
DN119078_c0_g1	0.489	-1.03342	1.89624e-06	1.7407e-05	yes	down	58.21	54.68	52.46	21.48	18.24	29.61	55.1167	23.11
DN11908_c0_g2	0.378	-1.40303	0.00378451	0.015408	yes	down	7.77	6.15	9.5	2.85	2.49	2.34	7.80667	2.56
DN119082_c0_g1	0.058	-4.11214	0.00369959	0.015122	yes	down	0.25	1.05	1.47	0	0	0.14	0.923333	0.0466667
DN119094_c0_g1	0.257	-1.95885	1.02039e-16	3.19279e-15	yes	down	28.43	23.41	27.67	5.6	6.9	5.16	26.5033	5.88667
DN11914_c0_g1	0.163	-2.61461	1.49284e-21	6.46737e-20	yes	down	7.94	8.54	9.22	1.01	1.27	1.31	8.56667	1.19667
DN11914_c1_g1	54.627	5.77154	0.000705702	0.00359655	yes	up	0	0	0	2.27	0.41	2.06	0	1.58
DN11915_c0_g1	0.221	-2.17828	0.00314339	0.0131866	yes	down	2.26	3.05	5.49	0.68	1.1	0.29	3.6	0.69
DN11917_c0_g1	2.705	1.43537	0.0050097	0.0195165	yes	up	4.03	5.11	1.85	7.58	5.57	12.37	3.66333	8.50667
DN11917_c0_g2	56.618	5.82319	0.000375903	0.00207425	yes	up	0	0	0	1.76	0.96	1.04	0	1.25333
DN11918_c0_g1	0.176	-2.50548	2.45115e-19	9.2813e-18	yes	down	36.05	35.28	24.9	3.63	3.5	7.35	32.0767	4.82667
DN119180_c0_g1	7.687	2.94242	0.00765509	0.027902	yes	up	0.42	0.4	0.19	2.05	1.36	3.31	0.336667	2.24
DN11919_c0_g1	0.09	-3.47615	0.00508763	0.0197747	yes	down	3.59	2.11	3	0	1.1	0	2.9	0.366667
DN119199_c0_g1	0.163	-2.61688	2.78239e-05	0.000201867	yes	down	2.06	2.61	2.61	0.1	0.21	0.7	2.42667	0.336667
DN11920_c0_g1	0.094	-3.41052	2.22788e-06	2.01732e-05	yes	down	18.2	24.15	30.21	0.92	1	3.93	24.1867	1.95
DN11921_c0_g1	0.265	-1.91712	0.00903859	0.0319937	yes	down	0.93	1.02	1.52	0.28	0.29	0.23	1.15667	0.266667
DN11929_c0_g1	6.465	2.69266	7.08386e-66	1.70038e-63	yes	up	28.39	29.59	23.79	136.81	146.96	138.6	27.2567	140.79
DN11930_c0_g1	0.182	-2.45744	0.00392734	0.0158905	yes	down	1.72	2.51	1.64	0.27	0	0.64	1.95667	0.303333
DN119309_c0_g1	0.351	-1.51064	3.3471e-10	5.40967e-09	yes	down	99.29	125.93	130.1	30.61	36.21	41.48	118.44	36.1
DN11937_c0_g1	3.661	1.87238	3.39959e-06	2.97174e-05	yes	up	1.75	1.8	1.84	6.55	6.88	3.45	1.79667	5.62667
DN119378_c0_g1	0.402	-1.31465	3.67377e-07	3.82349e-06	yes	down	27.23	48.4	32.13	11.43	16.17	9.54	35.92	12.38
DN11939_c0_g1	0.139	-2.84955	0.00185819	0.00836218	yes	down	3.11	1.17	1.52	0.11	0	0.36	1.93333	0.156667
DN11939_c1_g1	0.064	-3.95491	6.03459e-66	1.45365e-63	yes	down	305.53	297.03	302.14	15.96	17.67	16.52	301.567	16.7167
DN11941_c0_g1	790.97	9.62748	3.16163e-07	3.32615e-06	yes	up	0	0	0	66.93	43.22	5.96	0	38.7033
DN119432_c0_g1	0.029	-5.11216	0.00253716	0.0109826	yes	down	0.99	0.84	1.21	0	0	0	1.01333	0
DN11948_c0_g1	0.127	-2.97343	1.79221e-23	8.75231e-22	yes	down	7.85	7.99	8.42	1.21	0.8	1.59	8.08667	1.2
DN1195_c0_g1	2.352	1.2339	3.5213e-06	3.06787e-05	yes	up	38.7	43.13	66.69	99.16	120.01	81.85	49.5067	100.34
DN11952_c0_g1	0.251	-1.99618	7.35936e-10	1.13748e-08	yes	down	3.32	2.6	2.6	0.61	0.48	0.65	2.84	0.58
DN11952_c0_g2	0.08	-3.63823	0.00948569	0.0332678	yes	down	0.7	0.64	0.42	0	0.06	0.06	0.586667	0.04
DN11955_c0_g2	8.434	3.0762	9.86415e-05	0.000631071	yes	up	0.14	0.14	0.06	0.51	1.19	0.75	0.113333	0.816667
DN11955_c0_g3	38.759	5.27646	0.00894558	0.0317141	yes	up	0	0	0	3.06	1.95	0	0	1.67
DN11956_c0_g1	2.156	1.10856	1.87408e-09	2.75394e-08	yes	up	9.55	9.66	7.88	17.18	14.92	17.46	9.03	16.52
DN119562_c0_g1	0.028	-5.14464	0.000436164	0.00235885	yes	down	0.58	1.21	1.35	0	0	0.07	1.04667	0.0233333
DN11957_c0_g2	5.567	2.47693	9.73541e-34	8.11443e-32	yes	up	8.3	7.25	9.66	41.53	40.51	39.61	8.40333	40.55
DN11958_c0_g1	7.887	2.97947	3.49933e-80	1.24455e-77	yes	up	9.59	10.22	9.73	73.1	62.28	60.78	9.84667	65.3867
DN11958_c1_g1	0.235	-2.09037	1.74755e-16	5.39105e-15	yes	down	7.14	6.17	5.38	0.89	1.45	1.68	6.23	1.34
DN11958_c1_g2	2.596	1.37615	0.000534066	0.00281757	yes	up	3.14	3.08	2.06	7.02	8.19	4.12	2.76	6.44333
DN11960_c0_g3	111.734	6.80392	7.54916e-13	1.64627e-11	yes	up	0.35	0	0.16	19.47	20.77	7.5	0.17	15.9133
DN11961_c0_g2	0.374	-1.42044	3.33543e-10	5.3921e-09	yes	down	12.39	10.59	12.79	4.29	3.54	3.7	11.9233	3.84333
DN119624_c0_g1	117.762	6.87974	1.3466e-06	1.26942e-05	yes	up	0	0	0	2.29	2.3	1.28	0	1.95667
DN11963_c0_g1	0.424	-1.23823	2.27833e-05	0.00016817	yes	down	11.79	10.51	10.4	5.24	3	3.7	10.9	3.98
DN11965_c0_g2	0.121	-3.04456	3.69773e-14	9.26547e-13	yes	down	35.36	42.61	44.04	4.17	2.15	10.41	40.67	5.57667
DN11967_c0_g1	14.518	3.85976	0.00155741	0.00718667	yes	up	0.45	0.21	0	3.18	1.94	3.05	0.22	2.72333
DN11967_c1_g1	7.227	2.85345	1.30465e-07	1.4615e-06	yes	up	0.46	0.14	0.33	1.4	1.5	2.36	0.31	1.75333
DN11972_c0_g1	0.132	-2.91857	7.95085e-22	3.51857e-20	yes	down	49.55	52.68	46.28	3.16	4.19	9.33	49.5033	5.56
DN11972_c2_g2	20.551	4.36113	1.22526e-12	2.62065e-11	yes	up	0.28	3.21	0.1	4.32	2.62	11.37	1.19667	6.10333
DN11972_c6_g1	5.767	2.5279	1.85087e-41	2.07132e-39	yes	up	3.61	4.16	3.6	22.39	23.72	15.15	3.79	20.42
DN11973_c0_g2	0.2	-2.32342	0.0138903	0.0454949	yes	down	2.91	4.04	3.96	0.77	0.25	0.87	3.63667	0.63
DN11974_c0_g2	0.141	-2.8221	2.49862e-06	2.24275e-05	yes	down	3.22	3.96	3.87	0.45	0.36	0.55	3.68333	0.453333
DN11976_c0_g1	0.276	-1.85659	1.6419e-05	0.000124854	yes	down	9.17	6.25	5.55	1.58	1.82	2.03	6.99	1.81
DN1198_c0_g1	0.301	-1.73398	1.08938e-23	5.40156e-22	yes	down	40.15	38.76	44.22	12.03	11.85	10.15	41.0433	11.3433
DN11982_c0_g1	0.485	-1.04503	0.0142309	0.0464113	yes	down	30.87	25.15	18.06	12.54	13.69	4.08	24.6933	10.1033
DN11984_c0_g1	4.679	2.22628	0.0111366	0.0380422	yes	up	0.8	0.79	0.53	3.45	6.96	4.33	0.706667	4.91333
DN11990_c0_g2	2.212	1.14552	1.05868e-09	1.60563e-08	yes	up	242.36	260.88	232.73	520.96	505.5	309.2	245.323	445.22
DN11991_c0_g1	17.234	4.10716	7.41466e-167	1.62477e-163	yes	up	5.76	5.33	4.78	68.86	68.52	61.15	5.29	66.1767
DN11992_c0_g1	0.479	-1.06163	6.77525e-09	9.22516e-08	yes	down	22.07	21.23	21.31	8.95	8	9.58	21.5367	8.84333
DN119944_c0_g1	0.025	-5.3197	0.00131027	0.00617771	yes	down	4.62	3.98	1.7	0	0	0	3.43333	0
DN11996_c0_g1	2.304	1.20411	0.00612274	0.0231258	yes	up	0.45	0.4	0.38	0.89	0.76	0.82	0.41	0.823333
DN11997_c0_g1	0.489	-1.03261	0.0033396	0.0138905	yes	down	4.06	2.43	2.92	1.56	1	1.15	3.13667	1.23667
DN120059_c0_g1	32.371	5.01665	0.0105423	0.0363025	yes	up	0	0	0	8.13	1.24	10.73	0	6.7
DN12006_c0_g1	134.636	7.07292	3.39931e-207	1.64939e-203	yes	up	2.24	1.64	3.34	277.08	317.33	258.26	2.40667	284.223
DN12007_c0_g1	29.967	4.90528	0.00392719	0.0158905	yes	up	0	0.54	0	10.89	3.66	0.8	0.18	5.11667
DN120097_c0_g1	16.475	4.04223	0.00852814	0.0305418	yes	up	0	0.06	0.05	0.86	0.06	0.57	0.0366667	0.496667
DN12010_c0_g1	2.039	1.0279	0.000387898	0.00213153	yes	up	6.41	6.53	6.43	8.4	12.3	13.27	6.45667	11.3233
DN12015_c0_g1	0.158	-2.66058	0.000771508	0.00388643	yes	down	18.73	22.58	10.44	1.33	1.27	5.01	17.25	2.53667
DN12016_c0_g1	7.495	2.90587	7.85641e-07	7.70444e-06	yes	up	0.36	0.59	0.32	2.65	3.74	1.64	0.423333	2.67667
DN120179_c0_g1	35.687	5.15732	0.000847923	0.00422283	yes	up	0.09	0	0	0.51	1.12	1.27	0.03	0.966667
DN12018_c0_g1	4.585	2.197	0.0039026	0.0158129	yes	up	0.26	0.2	0.22	0.85	0.81	1.05	0.226667	0.903333
DN12018_c1_g1	5.873	2.55399	2.23029e-11	4.15762e-10	yes	up	2.67	5.1	3.33	16.87	20.89	9.45	3.7	15.7367
DN12018_c1_g3	5.275	2.39918	8.3646e-07	8.16507e-06	yes	up	0.64	0.32	0.97	3.96	3.23	1.83	0.643333	3.00667
DN120195_c0_g1	4.899	2.29259	0.000353199	0.00196132	yes	up	0.41	0.19	0.16	1.24	1.1	0.84	0.253333	1.06
DN120198_c0_g1	36.812	5.20209	0.00512784	0.0199037	yes	up	0	0	0	1.12	0.38	0.4	0	0.633333
DN12020_c0_g1	8.856	3.14658	1.11174e-38	1.13055e-36	yes	up	43.88	39.97	51.77	382.71	360.89	257.15	45.2067	333.583
DN12022_c0_g2	4.646	2.21614	0.00378606	0.0154134	yes	up	4.37	8.75	2.04	26.93	14.42	6.23	5.05333	15.86
DN12022_c0_g3	46.049	5.5251	0.00431816	0.0172366	yes	up	0	0	0	7.88	5.43	0	0	4.43667
DN12025_c0_g1	7.293	2.86656	1.77515e-70	4.8428e-68	yes	up	62.51	56.74	50.21	350.27	291.8	390.93	56.4867	344.333
DN12030_c0_g1	0.294	-1.76546	3.02269e-05	0.000218167	yes	down	10.61	17.34	26.87	5.32	7.59	2.29	18.2733	5.06667
DN12031_c0_g2	5.15	2.36445	0.00127799	0.00604051	yes	up	0.24	0.35	0.03	1.24	0.77	0.61	0.206667	0.873333
DN12032_c0_g1	0.111	-3.17691	1.56362e-17	5.21692e-16	yes	down	12.38	11.81	10.03	1.73	1.26	0.27	11.4067	1.08667
DN12036_c0_g1	0.199	-2.32959	0.00115667	0.00553794	yes	down	7.17	8.37	8.62	0.95	1.89	0.5	8.05333	1.11333
DN12037_c1_g4	0.027	-5.2171	0.00176865	0.00801016	yes	down	0.53	0.59	0.86	0	0	0	0.66	0
DN12038_c0_g2	0.034	-4.8705	0.00577216	0.0220085	yes	down	1.89	1.79	2.03	0	0	0	1.90333	0
DN12041_c0_g1	9.867	3.30265	0.00149229	0.00692283	yes	up	2.87	0.68	0.71	3.85	8.46	25.25	1.42	12.52
DN12043_c0_g1	6.986	2.80447	1.72204e-41	1.93672e-39	yes	up	2.91	2.53	1.95	16.51	15.49	12.07	2.46333	14.69
DN12045_c0_g1	0.459	-1.12218	0.00457133	0.0180835	yes	down	89.39	81.31	52.04	36.55	24.63	26.76	74.2467	29.3133
DN12046_c0_g1	0.227	-2.14172	7.03535e-06	5.78165e-05	yes	down	63.56	56.24	47.91	5.27	3.66	25.23	55.9033	11.3867
DN12050_c0_g1	0.441	-1.18223	2.00104e-08	2.546e-07	yes	down	11.21	12.63	13.61	5.46	4.62	4.18	12.4833	4.75333
DN12051_c0_g1	6.116	2.61264	1.36272e-05	0.000105409	yes	up	1.57	2.24	1.69	10.12	14.85	2.28	1.83333	9.08333
DN12053_c0_g1	4.048	2.01728	1.17408e-24	6.26512e-23	yes	up	8.37	7.28	5.58	30.81	26.49	18.46	7.07667	25.2533
DN12053_c0_g2	14.879	3.89517	1.12306e-66	2.79449e-64	yes	up	1.98	1.47	1.64	20.94	18.93	24.92	1.69667	21.5967
DN12054_c0_g1	10.947	3.45241	2.99513e-13	6.81605e-12	yes	up	0.83	1.27	2.09	16.08	19.57	5.34	1.39667	13.6633
DN12054_c1_g1	3.715	1.89321	2.16222e-13	4.99761e-12	yes	up	10.64	9.11	7.26	28.11	25.64	22.28	9.00333	25.3433
DN12055_c1_g1	0.359	-1.47796	0.00706141	0.0260781	yes	down	9.63	10.81	7.49	3.31	2.18	3.16	9.31	2.88333
DN12059_c0_g2	0.377	-1.40602	9.99297e-14	2.40547e-12	yes	down	311.1	326.68	286.07	62.12	73.14	111.17	307.95	82.1433
DN1206_c0_g1	0.386	-1.37193	1.84901e-16	5.69114e-15	yes	down	84.79	87.51	68.89	26.64	25.31	20.32	80.3967	24.09
DN12062_c0_g1	0.302	-1.72536	4.66923e-07	4.77035e-06	yes	down	5	5.29	2.75	1.66	0.76	0.86	4.34667	1.09333
DN120756_c0_g1	11.091	3.47129	8.06523e-82	2.92979e-79	yes	up	67.26	70.19	88.81	744.5	789.03	636.78	75.42	723.437
DN12077_c0_g1	0.176	-2.5036	7.43932e-25	3.99489e-23	yes	down	1065.09	947.16	675.06	104.67	98.22	190.22	895.77	131.037
DN12077_c1_g1	0.16	-2.64834	3.36322e-47	4.59685e-45	yes	down	1465.56	1317.41	1829.81	172.14	238.88	261.17	1537.59	224.063
DN12078_c0_g2	3.796	1.92451	0.00342916	0.0142142	yes	up	4.08	8.29	5.34	26.87	14.88	18.85	5.90333	20.2
DN12082_c0_g1	0.313	-1.67743	2.10024e-22	9.62031e-21	yes	down	1384.01	1223.7	1205.85	319.6	372.86	330.19	1271.19	340.883
DN12086_c1_g1	424.63	8.73006	2.23642e-06	2.02452e-05	yes	up	0	0	0	9.15	7.59	0.83	0	5.85667
DN12088_c0_g1	0.481	-1.05499	4.28275e-05	0.000297989	yes	down	13.47	11.93	13.12	3.66	6.86	5.47	12.84	5.33
DN1209_c0_g1	6.42	2.68262	8.66434e-44	1.04728e-41	yes	up	12.79	15.03	13.07	69.25	74.36	47.29	13.63	63.6333
DN1209_c0_g2	2.741	1.45482	6.4004e-09	8.75335e-08	yes	up	43.54	56.31	85.3	136.11	175.13	115.86	61.7167	142.367
DN12090_c0_g1	0.102	-3.29239	4.93268e-17	1.58055e-15	yes	down	15.93	25.27	34.01	1.74	1.3	3.63	25.07	2.22333
DN12091_c0_g1	0.025	-5.3075	0.000196136	0.00116403	yes	down	2.72	2.8	1.43	0	0	0.15	2.31667	0.05
DN12094_c0_g1	4.825	2.27064	0.00406423	0.0163605	yes	up	0.08	0.23	0.97	2.08	2.17	1.34	0.426667	1.86333
DN12102_c1_g1	9.189	3.19989	0.0104302	0.0359694	yes	up	0.06	0.18	0	1.09	0.35	0.42	0.08	0.62
DN12109_c0_g1	0.089	-3.49674	6.26997e-17	1.98749e-15	yes	down	10.01	10.72	9.91	0.58	1.56	0.22	10.2133	0.786667
DN12112_c0_g1	0.142	-2.81107	0.000710616	0.00361844	yes	down	14.33	15.82	9.77	0	1.48	3.77	13.3067	1.75
DN12114_c0_g1	4.133	2.0471	0.00152027	0.00703776	yes	up	1.62	3.52	3.78	8.28	7.45	13.89	2.97333	9.87333
DN12118_c0_g1	5.881	2.55613	2.77657e-09	3.98084e-08	yes	up	1.09	1.89	0.71	7.74	7.43	3.68	1.23	6.28333
DN1212_c0_g1	2.254	1.17222	1.85155e-13	4.30887e-12	yes	up	18.28	16.48	15.88	31.09	32.84	34.39	16.88	32.7733
DN12122_c0_g2	20.474	4.35569	0.012265	0.0410809	yes	up	0	0	0.07	0.27	0.46	0.76	0.0233333	0.496667
DN12126_c2_g1	8.093	3.01662	0.0116004	0.0392671	yes	up	1.43	1.99	0	4.65	15.53	4.31	1.14	8.16333
DN12127_c0_g2	3.239	1.69569	0.0011191	0.00538618	yes	up	0.58	0.36	0.34	1.21	1.45	0.95	0.426667	1.20333
DN12127_c1_g2	7.654	2.93618	0.00205062	0.00911701	yes	up	0.23	0.45	0	1.93	1.88	0.52	0.226667	1.44333
DN12129_c0_g1	0.259	-1.94739	5.53726e-08	6.60717e-07	yes	down	5.9	5.92	7.62	1.7	1.4	1.29	6.48	1.46333
DN1213_c0_g1	2.537	1.34286	8.32309e-05	0.000540989	yes	up	0.46	0.5	0.45	1.19	1.01	0.83	0.47	1.01
DN1213_c1_g1	0.399	-1.32427	1.77677e-06	1.63945e-05	yes	down	19.37	18.21	20.21	7.68	7.32	4.9	19.2633	6.63333
DN12134_c0_g1	2.725	1.44629	2.87986e-07	3.05098e-06	yes	up	14.37	14.59	14.84	35.34	40.34	26.64	14.6	34.1067
DN12136_c0_g1	3.297	1.72105	8.93741e-06	7.18143e-05	yes	up	8.92	13.71	7.93	25.81	19.11	34	10.1867	26.3067
DN12139_c0_g1	0.093	-3.43201	6.89428e-12	1.35905e-10	yes	down	2.44	2.54	2.49	0.2	0.06	0.34	2.49	0.2
DN12140_c0_g1	2.28	1.18897	7.14939e-09	9.70346e-08	yes	up	5.98	6.8	6.33	13.57	10.66	15.7	6.37	13.31
DN12141_c0_g1	5.144	2.363	6.16721e-10	9.62634e-09	yes	up	1.97	2.31	2.14	10.4	8.51	10.85	2.14	9.92
DN12145_c0_g1	0.069	-3.85696	2.7256e-15	7.56641e-14	yes	down	3.7	3.45	4.66	0.18	0.38	0.15	3.93667	0.236667
DN12145_c0_g2	0.278	-1.84443	3.6082e-05	0.000255424	yes	down	2.45	1.85	2.52	0.64	0.5	0.5	2.27333	0.546667
DN12146_c0_g1	0.476	-1.07071	1.2671e-05	9.87198e-05	yes	down	16.15	16.63	10.27	4.94	6.44	7.93	14.35	6.43667
DN12148_c0_g3	3.207	1.68132	0.000652074	0.00335545	yes	up	0.68	1.6	0.89	2.89	3.01	2.76	1.05667	2.88667
DN12149_c0_g1	0.395	-1.34075	0.00870536	0.0310488	yes	down	6.08	6.42	3.83	2.26	1.56	1.67	5.44333	1.83
DN12150_c0_g2	12.591	3.65429	0.00418271	0.0167708	yes	up	0.1	0	0.19	1.15	1.51	0.61	0.0966667	1.09
DN12151_c0_g2	0.159	-2.65001	0.00071589	0.00364055	yes	down	2	1.74	1.14	0	0.16	0.49	1.62667	0.216667
DN12152_c0_g1	2.091	1.06437	1.37311e-15	3.91595e-14	yes	up	522.21	524.07	471.92	803.92	917.65	896.24	506.067	872.603
DN12153_c0_g1	2.019	1.01372	0.0113979	0.0387478	yes	up	7.36	15.66	7.03	19.4	22.02	13.25	10.0167	18.2233
DN12154_c0_g1	25.229	4.65702	2.32575e-05	0.000171428	yes	up	0.11	0	0.19	2.89	2.33	1.35	0.1	2.19
DN12158_c0_g1	0.483	-1.05022	0.00115412	0.00552887	yes	down	15.83	13.18	8	4.67	4.13	4.9	12.3367	4.56667
DN12159_c0_g1	3.725	1.89735	0.000918023	0.00452911	yes	up	17.08	10.46	4.21	32.3	42.24	13.73	10.5833	29.4233
DN12161_c0_g2	0.455	-1.13677	3.75324e-07	3.89843e-06	yes	down	12.53	11.26	14	5.6	4.9	4.2	12.5967	4.9
DN12162_c0_g2	0.474	-1.07845	6.64984e-06	5.49676e-05	yes	down	13.6	13.9	13.95	4.53	5.02	7.35	13.8167	5.63333
DN12164_c0_g1	9.269	3.21242	0.000471211	0.00252478	yes	up	0.28	0.05	0.05	1.09	1.05	0.81	0.126667	0.983333
DN12165_c0_g1	10.243	3.35653	2.94622e-09	4.21252e-08	yes	up	0.1	0.1	0.13	1.1	1.15	0.66	0.11	0.97
DN12165_c0_g2	10.828	3.43676	9.2112e-24	4.61103e-22	yes	up	0.48	0.39	0.34	4.38	3.95	2.87	0.403333	3.73333
DN12167_c0_g2	6.59	2.72031	5.03247e-65	1.17476e-62	yes	up	20.94	19.78	18.64	126.24	117.56	92.58	19.7867	112.127
DN12172_c0_g1	2.759	1.46404	7.02796e-08	8.23119e-07	yes	up	4.76	5.02	4.6	12.99	12.9	8.33	4.79333	11.4067
DN12172_c1_g1	4.743	2.24576	7.98604e-06	6.48991e-05	yes	up	0.33	0.75	0.66	4.65	4.1	1.76	0.58	3.50333
DN121753_c0_g1	38.648	5.27233	1.8062e-07	1.97609e-06	yes	up	0	0.26	0.51	8.82	8.11	9.19	0.256667	8.70667
DN121765_c0_g1	49.48	5.62877	0.000902815	0.00446316	yes	up	0	0	0	4.91	2.11	4.7	0	3.90667
DN12177_c0_g1	0.366	-1.4503	7.8359e-09	1.05698e-07	yes	down	95.27	102.73	125.16	30.52	32.28	40	107.72	34.2667
DN1218_c0_g1	9.13	3.19056	3.33552e-38	3.3272e-36	yes	up	6	5.49	8.04	40.19	54.11	58.17	6.51	50.8233
DN12180_c0_g1	7.36	2.87977	0.00031024	0.00175198	yes	up	0.14	4.32	1.15	8.58	6.47	11.42	1.87	8.82333
DN12185_c0_g1	225.966	7.81996	1.45923e-23	7.16745e-22	yes	up	0	0.18	0.5	79.84	59.4	34.17	0.226667	57.8033
DN12187_c0_g1	31.781	4.9901	0.000152461	0.000930015	yes	up	0	0	0.16	2.56	1.29	0.82	0.0533333	1.55667
DN12187_c0_g2	58.449	5.8691	0.000473025	0.00253332	yes	up	0	0	0	3.64	4.27	0.86	0	2.92333
DN12193_c0_g1	0.322	-1.63606	4.74898e-05	0.000326517	yes	down	58.05	53.98	38.74	8.89	11.77	22.26	50.2567	14.3067
DN12194_c0_g1	50.456	5.65695	2.06727e-247	2.34049e-243	yes	up	4.32	3.46	3.08	171.72	166.21	132.06	3.62	156.663
DN12194_c0_g2	7.695	2.94396	4.13802e-84	1.60626e-81	yes	up	23.34	24.55	19.42	158.73	158.89	123.72	22.4367	147.113
DN12196_c0_g1	0.432	-1.21219	0.000104287	0.000662755	yes	down	4.17	3.46	4.52	1.9	1.93	1.54	4.05	1.79
DN12198_c1_g2	0.168	-2.57416	3.9383e-10	6.29628e-09	yes	down	4.02	3.78	2.86	0.65	0.24	0.62	3.55333	0.503333
DN121989_c0_g1	0.433	-1.20675	6.64242e-09	9.06063e-08	yes	down	10.38	10.47	10.03	4.09	4.11	3.31	10.2933	3.83667
DN1220_c0_g2	4.545	2.18441	7.35499e-35	6.41366e-33	yes	up	30.58	30.96	29.82	114.08	151.54	93.39	30.4533	119.67
DN122014_c0_g1	0.466	-1.10273	0.00137133	0.00642664	yes	down	3.77	3.37	3.54	1.35	1.96	0.99	3.56	1.43333
DN12203_c1_g1	31.953	4.99789	0.00921423	0.0324969	yes	up	0	0	0	1.04	0.45	0.48	0	0.656667
DN122049_c0_g1	3.853	1.94612	3.38581e-24	1.74903e-22	yes	up	13.12	12.34	13.22	39.14	39.14	49.68	12.8933	42.6533
DN122051_c0_g1	21.253	4.40957	0.0145545	0.0473146	yes	up	0	0	0.04	0.66	0.22	0.06	0.0133333	0.313333
DN12207_c0_g1	0.483	-1.05064	1.20728e-09	1.81801e-08	yes	down	13.76	13.22	11.15	5.46	5.46	5.77	12.71	5.56333
DN122079_c0_g1	13.547	3.75991	0.0131049	0.0433999	yes	up	0	0.13	0.12	1.29	1.16	0.46	0.0833333	0.97
DN12211_c0_g1	64.84	6.01882	2.47277e-07	2.64987e-06	yes	up	1.14	0.27	0.13	12.28	12.15	2.89	0.513333	9.10667
DN12211_c1_g1	2.527	1.33715	0.00940342	0.0330389	yes	up	15.99	12.21	8.27	37.86	21.97	29.29	12.1567	29.7067
DN12215_c0_g1	0.422	-1.2455	0.000432354	0.00234209	yes	down	34.05	31.4	17.39	12.82	6.81	10.95	27.6133	10.1933
DN122150_c0_g1	32.722	5.03219	0.0012897	0.00609201	yes	up	0.05	0	0	0.6	0.67	0.31	0.0166667	0.526667
DN12216_c0_g1	3.136	1.64893	8.71452e-13	1.88889e-11	yes	up	9.8	10.34	13.68	33.48	30.44	28.13	11.2733	30.6833
DN122165_c0_g1	3.437	1.78125	2.98339e-05	0.000215575	yes	up	1.31	1.78	2.09	4.41	4.55	6.47	1.72667	5.14333
DN12217_c0_g1	2.7	1.43298	3.53507e-24	1.81613e-22	yes	up	43.41	43.28	38.03	103.55	98.31	81.36	41.5733	94.4067
DN122175_c0_g1	38.614	5.27105	0.00125278	0.00593635	yes	up	0	0.15	0	1.54	3.6	0.19	0.05	1.77667
DN122194_c0_g1	0.038	-4.73043	0.0116067	0.0392846	yes	down	0.36	0.46	1.38	0	0	0	0.733333	0
DN12221_c0_g1	10.727	3.42321	0.0108542	0.0372048	yes	up	0.17	0	0.07	1.07	1.11	0.3	0.08	0.826667
DN12222_c0_g1	0.154	-2.70081	9.26018e-05	0.000595798	yes	down	3.23	2	1.66	0.31	0.28	0.28	2.29667	0.29
DN122237_c0_g1	0.025	-5.31618	0.0011848	0.00565075	yes	down	0.74	0.95	0.45	0	0	0	0.713333	0
DN12227_c0_g1	0.181	-2.46464	0.00948343	0.0332615	yes	down	8.3	6.72	4.06	0	0.31	2.91	6.36	1.07333
DN12227_c0_g4	72.863	6.18712	0.000198904	0.00117779	yes	up	0	0	0	7.29	5	0.52	0	4.27
DN12227_c1_g1	51.011	5.67272	0.0014005	0.00654891	yes	up	0	0	0	3.72	6.64	0.65	0	3.67
DN122273_c0_g1	0.112	-3.16443	0.000271558	0.00156	yes	down	0.58	0.93	1.09	0.14	0	0.11	0.866667	0.0833333
DN122286_c0_g1	18.295	4.19337	0.00323715	0.013529	yes	up	0.29	0	0	1.41	1.42	1.53	0.0966667	1.45333
DN12229_c1_g1	13.778	3.78428	2.96858e-18	1.03626e-16	yes	up	0.83	1.09	0.57	11.3	9.21	7.55	0.83	9.35333
DN122290_c0_g1	0.126	-2.98648	6.31849e-12	1.25099e-10	yes	down	5.2	9.16	11.61	0.71	0.61	1.51	8.65667	0.943333
DN122292_c0_g1	0.098	-3.34781	0.0002969	0.00168534	yes	down	0.44	1.3	1.66	0.1	0.05	0.15	1.13333	0.1
DN12231_c0_g1	3.702	1.88831	0.0047174	0.018567	yes	up	0.19	0.28	0.16	0.62	0.74	0.63	0.21	0.663333
DN12234_c0_g2	2.643	1.40241	0.0115572	0.039151	yes	up	0.35	0.29	0.39	0.83	1.02	0.53	0.343333	0.793333
DN122370_c0_g1	0.228	-2.1298	0.00680758	0.0253062	yes	down	3.52	4.81	3.4	0.81	0.4	1.12	3.91	0.776667
DN12239_c0_g2	0.406	-1.30022	0.000915449	0.00451838	yes	down	3.35	3.59	3.89	1.78	1.22	0.83	3.61	1.27667
DN12241_c0_g1	25.047	4.64657	4.45338e-09	6.20932e-08	yes	up	0.3	0.23	0.07	4.86	5.5	2.22	0.2	4.19333
DN122416_c0_g1	76.234	6.25236	4.72451e-05	0.000325064	yes	up	0	0	0	0.64	1.22	0.66	0	0.84
DN122417_c0_g1	8.788	3.13548	1.83658e-05	0.000138375	yes	up	0.06	0.47	0.2	1.81	2.56	1.13	0.243333	1.83333
DN122422_c0_g1	7.906	2.98289	8.36379e-78	2.75802e-75	yes	up	48.79	59.68	51.74	384.84	412.28	293.56	53.4033	363.56
DN122453_c0_g1	31.675	4.98526	0.0118219	0.0398621	yes	up	0	0	0	0.83	0.42	0.11	0	0.453333
DN122486_c0_g1	0.025	-5.31265	0.00122446	0.0058162	yes	down	0.74	1.45	0.84	0	0	0	1.01	0
DN12249_c0_g3	105.211	6.71715	4.32858e-06	3.70983e-05	yes	up	0	0	0	1.56	1.77	0.67	0	1.33333
DN12250_c0_g1	0.331	-1.597	7.63445e-05	0.000501167	yes	down	6.71	4.02	4.61	1.06	1.29	2.53	5.11333	1.62667
DN12252_c0_g1	5.102	2.35114	0.0116078	0.0392866	yes	up	0	0.5	0.32	1.04	1.94	0.66	0.273333	1.21333
DN12256_c0_g1	0.354	-1.49667	5.78996e-09	7.96501e-08	yes	down	7.49	8.16	7.07	1.78	2.35	2.76	7.57333	2.29667
DN12263_c0_g1	0.371	-1.42982	0.00100734	0.0049176	yes	down	1.17	3.37	2.45	6.17	8.21	5.58	2.33	6.65333
DN12263_c0_g3	19.286	4.2695	1.8609e-06	1.71057e-05	yes	up	0.1	0.14	0.04	1.75	2.43	0.43	0.0933333	1.53667
DN12265_c0_g1	0.053	-4.23116	4.33266e-109	3.38296e-106	yes	down	79.94	62.94	51.38	3.21	2.99	2.63	64.7533	2.94333
DN12266_c0_g1	0.023	-5.45967	0.000669914	0.00343581	yes	down	0.45	0.3	0.21	0	0	0	0.32	0
DN12269_c0_g3	0.21	-2.25186	0.0048979	0.0191556	yes	down	6.42	9.15	10.18	2.45	1.59	0.49	8.58333	1.51
DN122708_c0_g1	0.162	-2.62239	0.0038234	0.0155467	yes	down	0.73	1.25	0.53	0.13	0	0.21	0.836667	0.113333
DN122712_c0_g1	41.647	5.38015	0.000298839	0.00169535	yes	up	0	0.34	0	4.66	4.93	3.7	0.113333	4.43
DN12272_c0_g1	13.472	3.75193	0.00264095	0.0113724	yes	up	0.12	0	0.05	0.71	0.86	0.4	0.0566667	0.656667
DN12274_c0_g1	2.673	1.41869	0.000183378	0.00109636	yes	up	10.43	12.5	11.82	27.58	21.57	19.38	11.5833	22.8433
DN12275_c0_g1	0.365	-1.45462	0.00166363	0.00760528	yes	down	10.27	12.53	10.62	2.14	4.6	3.06	11.14	3.26667
DN12276_c0_g1	16.639	4.05645	3.2638e-44	4.00198e-42	yes	up	1.37	1.12	1.37	19.06	24.25	12.41	1.28667	18.5733
DN122764_c0_g1	2.425	1.27787	0.00239144	0.0104269	yes	up	0.91	0.59	1.51	1.93	2.51	2.01	1.00333	2.15
DN12278_c0_g1	0.099	-3.34223	0.0018914	0.00849361	yes	down	1.58	0.51	0.87	0	0.14	0.09	0.986667	0.0766667
DN12281_c0_g1	0.175	-2.51397	0.000115985	0.000729119	yes	down	1.29	1.51	1.48	0.21	0.24	0.19	1.42667	0.213333
DN12281_c0_g2	0.276	-1.85983	9.57234e-11	1.65416e-09	yes	down	9.86	11.2	12.63	2.24	1.98	3.75	11.23	2.65667
DN12282_c0_g1	0.438	-1.19003	1.83002e-08	2.34067e-07	yes	down	11.77	11.1	10.1	4.96	4.18	3.42	10.99	4.18667
DN122822_c0_g1	0.091	-3.4567	0.00177626	0.00803926	yes	down	0.81	1.3	1.47	0	0	0.28	1.19333	0.0933333
DN12285_c0_g1	3.014	1.59154	4.34383e-07	4.46004e-06	yes	up	2.2	2.38	1.51	8.57	7.43	3.14	2.03	6.38
DN122870_c0_g1	0.074	-3.75244	0.00156794	0.00722951	yes	down	0.66	1.03	1.19	0	0	0.19	0.96	0.0633333
DN122873_c0_g1	0.03	-5.04995	0.0033324	0.0138622	yes	down	0.49	0.97	0.87	0	0	0	0.776667	0
DN122874_c0_g1	0.07	-3.82774	0.00598505	0.0226889	yes	down	0.42	1.1	1.03	0.08	0	0.08	0.85	0.0533333
DN122878_c0_g1	2.194	1.13374	0.00213622	0.0094442	yes	up	8.36	7.24	6.41	16.54	12.89	11.86	7.33667	13.7633
DN1229_c1_g3	2.67	1.41681	4.1993e-05	0.000292903	yes	up	0.89	0.73	0.59	1.62	1.9	1.52	0.736667	1.68
DN12291_c0_g1	2.005	1.00332	5.14828e-06	4.34165e-05	yes	up	152.94	137.2	227.4	331.84	298.36	277.3	172.513	302.5
DN122914_c0_g1	0.359	-1.47727	0.0134414	0.0443105	yes	down	3.23	2.4	3.2	0.86	0.76	1.13	2.94333	0.916667
DN12293_c0_g1	0.432	-1.21033	3.11221e-06	2.7385e-05	yes	down	10.04	8.85	7.18	3.73	4.3	2.49	8.69	3.50667
DN122932_c0_g1	0.033	-4.92763	0.00848693	0.0304199	yes	down	0.61	1.27	0.08	0	0	0	0.653333	0
DN12294_c0_g1	0.268	-1.8988	0.000141027	0.000866572	yes	down	2.88	2.74	2.15	0.35	0.51	0.9	2.59	0.586667
DN12296_c0_g1	0.157	-2.67036	1.36132e-21	5.93547e-20	yes	down	7.48	7.12	7.24	0.86	0.93	1.09	7.28	0.96
DN12299_c0_g2	0.198	-2.33472	3.5537e-16	1.06721e-14	yes	down	19.49	17.56	23.5	4.4	3.13	2.87	20.1833	3.46667
DN1230_c0_g1	0.329	-1.60529	1.62043e-13	3.79964e-12	yes	down	43.4	42.99	43.85	8.82	10.79	16.06	43.4133	11.89
DN123005_c0_g1	4.932	2.30213	0.000247732	0.00143648	yes	up	86.2	71.95	206.62	641.53	627.43	314.85	121.59	527.937
DN12301_c0_g1	0.369	-1.4379	1.27652e-05	9.93967e-05	yes	down	3.31	3.6	2.99	0.83	1.25	1.18	3.3	1.08667
DN123040_c0_g1	0.132	-2.91969	1.29248e-13	3.07201e-12	yes	down	23.48	28.9	34.96	2.69	1.3	6	29.1133	3.33
DN123078_c0_g1	96.647	6.59465	1.23815e-06	1.17371e-05	yes	up	0.07	0	0	1.81	3.14	0.94	0.0233333	1.96333
DN12308_c0_g2	2.106	1.07432	1.65207e-06	1.53279e-05	yes	up	3.71	3.67	2.67	4.77	5.65	4.91	3.35	5.11
DN123102_c0_g1	20.758	4.3756	0.00721878	0.0265568	yes	up	0	0	0.21	2.8	1.15	0	0.07	1.31667
DN12312_c0_g1	2.085	1.06031	0.000174057	0.00104634	yes	up	11.34	14.03	11.01	19.98	26.08	17.91	12.1267	21.3233
DN123122_c0_g1	0.329	-1.60496	0.0146883	0.0476766	yes	down	1.36	1.25	1.32	0.35	0.29	0.47	1.31	0.37
DN123145_c0_g1	0.242	-2.04834	0.000552754	0.00290242	yes	down	3.74	2.51	7.08	1.2	1.01	0.63	4.44333	0.946667
DN12315_c0_g1	4.589	2.19812	2.24236e-15	6.27879e-14	yes	up	101.53	111.32	79.4	476.39	461.84	216.28	97.4167	384.837
DN12316_c0_g1	11.004	3.46001	1.05718e-07	1.20152e-06	yes	up	0.14	0.63	0.19	2.65	3.88	2.42	0.32	2.98333
DN12321_c0_g1	0.207	-2.27421	0.0133919	0.0441693	yes	down	2.38	1.59	4.44	0.33	0.16	1.06	2.80333	0.516667
DN12323_c0_g2	0.435	-1.20138	0.000115815	0.000728185	yes	down	4.34	4.42	4.56	1.5	1.79	1.7	4.44	1.66333
DN123262_c0_g1	0.479	-1.06166	0.00526478	0.020348	yes	down	7.82	10.79	7.34	3.17	2.45	5	8.65	3.54
DN12328_c0_g1	2.292	1.19682	0.00341649	0.0141669	yes	up	1.88	1.94	0.91	2.51	2.01	4.35	1.57667	2.95667
DN123280_c0_g1	0.202	-2.30496	0.00247032	0.0107253	yes	down	1.48	1.42	1.9	0.68	0.05	0.11	1.6	0.28
DN12330_c0_g1	0.208	-2.26467	5.49136e-11	9.77536e-10	yes	down	13.73	13.85	16.64	2.4	2.33	3.78	14.74	2.83667
DN12331_c0_g2	0.439	-1.18754	9.60541e-05	0.000616492	yes	down	12.61	9.86	13.2	4.6	3.85	5.07	11.89	4.50667
DN123312_c0_g1	78.653	6.29742	3.44579e-06	3.00981e-05	yes	up	0	0.07	0	1.44	1.86	1.74	0.0233333	1.68
DN12332_c0_g3	43.926	5.45701	0.000273137	0.00156721	yes	up	0	0	0.03	0.63	0.65	0.22	0.01	0.5
DN12333_c0_g1	2.001	1.00088	6.08071e-05	0.000408285	yes	up	11.97	11.87	8.83	16.3	15.38	23.92	10.89	18.5333
DN12334_c0_g1	0.159	-2.6569	6.97057e-16	2.03836e-14	yes	down	33.68	32.81	46.77	3.79	4.04	7.84	37.7533	5.22333
DN12338_c0_g1	41.186	5.36408	0.00693701	0.0257138	yes	up	0	0	0	0.34	0.39	0	0	0.243333
DN12338_c0_g3	3.828	1.93672	3.44125e-11	6.27724e-10	yes	up	5.09	3.98	3.05	9.09	9.73	19.3	4.04	12.7067
DN12341_c0_g1	0.17	-2.55716	0.00186024	0.00837084	yes	down	2.72	3.28	1.3	0.34	0.46	0.24	2.43333	0.346667
DN12343_c0_g2	11.732	3.55235	0.00604268	0.0228705	yes	up	0.07	0	0.12	0.95	0.52	0.45	0.0633333	0.64
DN12345_c0_g1	0.04	-4.63419	9.12339e-06	7.31616e-05	yes	down	4.6	4.17	3.49	0.5	0	0	4.08667	0.166667
DN12347_c0_g1	0.455	-1.13725	9.34848e-06	7.47813e-05	yes	down	11.61	13.09	15.93	4.86	7.44	3.86	13.5433	5.38667
DN12351_c0_g1	6.007	2.58675	2.77512e-65	6.52297e-63	yes	up	18.95	16.24	16.86	87.26	79.15	91.65	17.35	86.02
DN123516_c0_g1	0.235	-2.09175	6.70705e-05	0.000445977	yes	down	7.67	4.49	5.03	1.53	0.55	1.38	5.73	1.15333
DN12352_c0_g1	2.998	1.58391	0.0144668	0.0470656	yes	up	0.99	1.27	0.88	2.14	1.94	1.64	1.04667	1.90667
DN12353_c0_g1	0.197	-2.34228	0.0135964	0.0447201	yes	down	0.8	0.57	0.65	0.1	0.2	0.05	0.673333	0.116667
DN12358_c0_g1	6.676	2.73905	7.56638e-59	1.4855e-56	yes	up	16.04	14.92	14.41	95.69	95.54	68.11	15.1233	86.4467
DN12359_c0_g2	0.087	-3.52188	3.21621e-05	0.000230388	yes	down	7.19	7.38	3.75	0.27	0.27	0.29	6.10667	0.276667
DN123594_c0_g1	41.879	5.38816	0.00250788	0.0108704	yes	up	0	0	0	0.42	1.25	0.74	0	0.803333
DN1236_c1_g1	0.489	-1.03263	5.56391e-08	6.6343e-07	yes	down	14.66	14.11	14.03	5.69	5.65	6.37	14.2667	5.90333
DN123614_c0_g1	20.132	4.33139	0.0126888	0.0422422	yes	up	0	0	0.1	0.72	0.85	0.38	0.0333333	0.65
DN12362_c0_g1	3.606	1.85029	1.97117e-08	2.51176e-07	yes	up	5.46	6.72	5.08	21.38	22.86	9.86	5.75333	18.0333
DN12366_c1_g1	2.378	1.24981	2.38938e-09	3.46004e-08	yes	up	58.3	50.88	52.34	145.42	130.48	75.15	53.84	117.017
DN12369_c0_g1	0.323	-1.63013	0.00712293	0.0262668	yes	down	1.28	1.57	1.41	0.24	0.34	0.59	1.42	0.39
DN1237_c0_g4	0.153	-2.70444	0.000265102	0.00152661	yes	down	6.03	5.26	6.24	1.43	0.61	0.23	5.84333	0.756667
DN1237_c1_g1	0.15	-2.73604	0.00293747	0.0124512	yes	down	5.17	5.53	3.8	0.22	0	1.71	4.83333	0.643333
DN1237_c1_g4	0.242	-2.04635	1.3109e-05	0.000101759	yes	down	6.51	6.59	4.85	1.49	0.25	1.92	5.98333	1.22
DN1237_c2_g1	0.282	-1.82758	0.0032894	0.0137144	yes	down	2.4	1.5	2.95	0.53	0.69	0.47	2.28333	0.563333
DN12370_c0_g1	0.062	-4.01938	0.000476898	0.00255184	yes	down	3.54	1.81	4.55	0	0	0.51	3.3	0.17
DN123704_c0_g1	37.077	5.21244	0.00443642	0.0176227	yes	up	0	0	0	1.49	0.63	1.19	0	1.10333
DN123713_c0_g1	0.07	-3.83909	1.0229e-08	1.35556e-07	yes	down	2.2	7.39	5.4	0.4	0.16	0.33	4.99667	0.296667
DN123756_c0_g1	29.382	4.87687	0.0133143	0.0439605	yes	up	0	0	0	2.17	1.42	0.85	0	1.48
DN123767_c0_g1	36.504	5.18996	0.00633635	0.0238187	yes	up	0	0	0	2.18	2.15	0.36	0	1.56333
DN12378_c0_g2	0.09	-3.4752	0.00384865	0.0156298	yes	down	1.71	0.93	1.05	0.19	0.09	0	1.23	0.0933333
DN1238_c0_g2	0.427	-1.22934	7.87439e-12	1.54152e-10	yes	down	25.6	23.92	22.35	8.39	8.94	9.12	23.9567	8.81667
DN1238_c1_g1	6.118	2.61309	8.27913e-05	0.000538441	yes	up	0.45	0.35	0.56	2.37	2.7	2.18	0.453333	2.41667
DN123841_c0_g1	0.033	-4.93074	0.00485013	0.0189984	yes	down	0.82	1.33	0.86	0	0	0	1.00333	0
DN123858_c0_g1	41.368	5.37046	1.2895e-05	0.000100293	yes	up	0	0.14	0.13	3.13	4.4	2.21	0.09	3.24667
DN12386_c0_g1	2.188	1.12975	1.5689e-07	1.73208e-06	yes	up	30.81	34.29	31.36	53.49	70.32	57.81	32.1533	60.54
DN12387_c0_g1	0.385	-1.37567	1.96957e-06	1.80193e-05	yes	down	10.36	10.22	7.31	5.68	2.89	2.62	9.29667	3.73
DN12388_c0_g2	2.007	1.005	0.000139228	0.00085699	yes	up	20.09	20.67	26.77	33.05	32.77	51.85	22.51	39.2233
DN12389_c0_g1	0.434	-1.20518	3.41795e-08	4.20695e-07	yes	down	6.99	7	6.75	2.11	2.44	2.93	6.91333	2.49333
DN12393_c0_g1	0.423	-1.24207	4.69426e-05	0.000323278	yes	down	8.14	7.71	7.5	2.85	2.82	2.8	7.78333	2.82333
DN123938_c0_g1	0.019	-5.73073	3.30563e-05	0.000236116	yes	down	11.18	16.97	8.06	0	0	0.64	12.07	0.213333
DN123938_c1_g1	0.045	-4.48479	0.00508054	0.0197506	yes	down	5	16.07	14.12	0	0	1.44	11.73	0.48
DN12396_c0_g2	0.394	-1.34398	1.78513e-11	3.3619e-10	yes	down	20.84	17.3	22.32	7.13	6.4	7.97	20.1533	7.16667
DN12396_c1_g1	0.081	-3.62034	0.00329242	0.0137245	yes	down	2.34	2.19	0.76	0	0	0.37	1.76333	0.123333
DN12396_c1_g2	2.081	1.05755	0.00634464	0.023838	yes	up	0.44	0.75	0.41	0.82	0.84	1.13	0.533333	0.93
DN12397_c0_g1	136.655	7.09439	1.03181e-06	9.91805e-06	yes	up	0	0	0	3.43	1.47	0.6	0	1.83333
DN123975_c0_g1	11.565	3.53173	0.0115026	0.0390082	yes	up	0.22	0.11	0	0.24	0.62	2.34	0.11	1.06667
DN12398_c1_g1	3.911	1.96761	0.00865073	0.0308847	yes	up	0.18	0.16	0.27	0.7	0.75	0.66	0.203333	0.703333
DN124_c0_g1	3.416	1.77241	1.8793e-28	1.22046e-26	yes	up	101.38	98.88	116.52	312.3	319.85	301.61	105.593	311.253
DN1240_c0_g1	0.377	-1.409	2.49566e-08	3.13712e-07	yes	down	15.62	16.52	18.06	4.63	3.9	7.62	16.7333	5.38333
DN124021_c0_g1	99.691	6.63939	5.66015e-07	5.70128e-06	yes	up	0	0.12	0	3.88	3.91	2.62	0.04	3.47
DN12404_c0_g2	0.043	-4.53386	1.62726e-79	5.72744e-77	yes	down	66.14	54.52	79.3	2.48	3.24	1.98	66.6533	2.56667
DN12406_c1_g1	31.887	4.99488	8.47923e-05	0.000550348	yes	up	0.1	0.09	0	1.48	2.25	1.34	0.0633333	1.69
DN124118_c0_g1	0.034	-4.86877	0.00886453	0.0315065	yes	down	0.19	0.18	0.87	0	0	0	0.413333	0
DN124129_c0_g1	10.665	3.41481	0.000425716	0.00231	yes	up	0	0.16	0.29	1.27	1.93	1.14	0.15	1.44667
DN12419_c0_g1	3.323	1.73243	7.88231e-07	7.72537e-06	yes	up	2.86	4.29	3.22	10.35	9.84	11.7	3.45667	10.63
DN12421_c0_g1	3.431	1.77861	2.46708e-33	2.02158e-31	yes	up	57.98	54.65	46.55	161.89	198.09	169.81	53.06	176.597
DN12421_c1_g1	7.679	2.94096	4.36161e-12	8.80225e-11	yes	up	6.65	17.78	14.87	75.92	103.45	80.6	13.1	86.6567
DN12421_c2_g1	4.286	2.09966	0.00221552	0.00974314	yes	up	1.13	0.69	0.38	4.43	7.33	1.34	0.733333	4.36667
DN124227_c0_g1	0.029	-5.10844	0.00266973	0.0114789	yes	down	0.65	0.96	0.43	0	0	0	0.68	0
DN12424_c0_g1	0.145	-2.79021	2.42235e-06	2.18034e-05	yes	down	10.33	7.1	9.3	0.8	1	1.56	8.91	1.12
DN12427_c0_g1	3.576	1.83852	0.000294592	0.00167378	yes	up	0.38	0.63	0.52	1.4	1.26	2.01	0.51	1.55667
DN12427_c0_g2	3.53	1.81956	5.40235e-34	4.57013e-32	yes	up	66.52	66.7	56.62	215.38	172.91	185.06	63.28	191.117
DN12428_c1_g1	0.259	-1.94824	0.00206459	0.00917371	yes	down	7.39	3.85	12.52	1.25	2.14	1.67	7.92	1.68667
DN12430_c0_g2	2.575	1.36461	2.73906e-05	0.000199149	yes	up	15.28	17.71	18.26	35.79	29.38	50.43	17.0833	38.5333
DN12432_c0_g1	0.209	-2.25998	7.15813e-09	9.71145e-08	yes	down	2.87	3.31	4.12	0.47	0.68	0.71	3.43333	0.62
DN12433_c0_g1	0.268	-1.90103	3.66562e-25	1.99364e-23	yes	down	66.15	59.36	58.8	14.3	13.44	14.65	61.4367	14.13
DN12434_c0_g1	4.841	2.27525	6.11213e-47	8.27086e-45	yes	up	14.73	16.21	16.4	67.86	67.33	54.97	15.78	63.3867
DN12434_c0_g3	2.623	1.39121	5.40045e-18	1.85279e-16	yes	up	52.93	54.19	56.59	117.52	116.21	132.91	54.57	122.213
DN12434_c0_g4	91.653	6.51811	0	0	yes	up	54.07	42.96	47.99	3596.6	3472.71	4329.07	48.34	3799.46
DN12434_c1_g3	0.452	-1.14617	6.031e-09	8.27983e-08	yes	down	12.89	13.84	15.3	5.67	5.17	5.55	14.01	5.46333
DN12435_c0_g1	0.317	-1.65662	1.47409e-10	2.48721e-09	yes	down	34.45	35.34	22.6	5.92	7.52	11.01	30.7967	8.15
DN12435_c0_g2	0.299	-1.74056	1.124e-12	2.41702e-11	yes	down	251.32	268.24	177.54	46.36	44.58	86.64	232.367	59.1933
DN12437_c0_g1	5.207	2.38044	1.13535e-19	4.38956e-18	yes	up	2.04	2.25	3.06	11.15	10.98	12.39	2.45	11.5067
DN12437_c0_g2	240.122	7.90762	1.31245e-09	1.96636e-08	yes	up	0	0	0	1.77	2.12	2.34	0	2.07667
DN12438_c0_g1	16.724	4.06387	8.22134e-23	3.85156e-21	yes	up	0.15	0.18	0.27	9.31	6.57	3.63	0.2	6.50333
DN1244_c0_g1	0.384	-1.37957	3.13953e-10	5.10211e-09	yes	down	14.62	14.41	15.96	4.73	4.16	5.62	14.9967	4.83667
DN12442_c0_g1	0.427	-1.2287	0.00727176	0.0267084	yes	down	4.15	1.91	1.72	1.87	0.51	0.59	2.59333	0.99
DN12446_c0_g1	36.342	5.18356	0.01151	0.0390197	yes	up	0	0	0	1.19	1.37	0	0	0.853333
DN12446_c1_g1	4.284	2.09905	0.000313934	0.00177034	yes	up	1.83	1.14	0.71	7.95	5.56	2.11	1.22667	5.20667
DN12450_c0_g1	0.303	-1.72195	0.000152558	0.000930445	yes	down	0.98	1.01	0.97	0.2	0.25	0.37	0.986667	0.273333
DN12454_c0_g1	0.489	-1.03249	0.0010847	0.00524276	yes	down	16.04	21.33	25.3	7.03	8.42	11.14	20.89	8.86333
DN12457_c0_g1	10.737	3.42454	8.87643e-24	4.45658e-22	yes	up	0.78	0.69	1.37	9.88	9.69	7.01	0.946667	8.86
DN12457_c1_g2	0.047	-4.39705	0.005872	0.0223415	yes	down	0.25	0.57	0.24	0	0	0.04	0.353333	0.0133333
DN12458_c0_g1	7.56	2.91832	2.22047e-13	5.12004e-12	yes	up	2.27	1.43	2.28	13.84	14.49	10.66	1.99333	12.9967
DN12462_c0_g1	5.775	2.52991	0.00384686	0.0156244	yes	up	0.24	0.47	0.54	1.53	3.61	0.99	0.416667	2.04333
DN12463_c0_g1	0.298	-1.7456	1.13866e-12	2.44777e-11	yes	down	8.96	9.64	8.42	2.38	2.24	2.35	9.00667	2.32333
DN124649_c0_g1	0.18	-2.47313	0.00487821	0.0190921	yes	down	1.57	1.78	2.34	0	0.17	0.72	1.89667	0.296667
DN12465_c0_g1	0.343	-1.54331	0.00165579	0.00757491	yes	down	164.26	166	103.03	25.58	17.08	102.27	144.43	48.31
DN12468_c0_g1	3.644	1.86542	9.63106e-05	0.000617963	yes	up	3.65	3.79	5.38	5.75	5.92	7.02	4.27333	6.23
DN1247_c0_g1	0.398	-1.32821	0.0141788	0.0462657	yes	down	6.9	4.66	5.98	2.08	0.69	3.7	5.84667	2.15667
DN1247_c0_g2	0.468	-1.09607	1.02802e-15	2.96028e-14	yes	down	213.42	217.87	194.39	87.54	86.26	76.83	208.56	83.5433
DN1247_c1_g1	0.337	-1.56707	3.84835e-16	1.15213e-14	yes	down	207.43	153.81	155.2	48.36	41.15	53.31	172.147	47.6067
DN12471_c0_g1	0.486	-1.0402	6.45343e-13	1.41642e-11	yes	down	138.2	137.02	100.07	49.13	52.74	54.45	125.097	52.1067
DN12474_c0_g1	4.811	2.26632	2.45592e-07	2.63348e-06	yes	up	16.08	10.12	20.57	61.18	64.12	23.6	15.59	49.6333
DN12482_c0_g1	10.178	3.34739	0.00128427	0.0060672	yes	up	0	2.47	0.43	6.73	2.79	18.13	0.966667	9.21667
DN124831_c0_g1	4.18	2.0636	2.04163e-41	2.28105e-39	yes	up	73.42	61.72	67.15	256.28	236.15	235.21	67.43	242.547
DN12489_c0_g1	4.586	2.19727	2.55824e-09	3.69041e-08	yes	up	30.1	26.46	25.98	127.22	112.56	38.92	27.5133	92.9
DN12489_c0_g2	11.425	3.51412	0.000563266	0.00295055	yes	up	0.53	0.75	0.25	7.69	5.96	1	0.51	4.88333
DN12489_c1_g1	28.089	4.81193	0.00278613	0.011904	yes	up	0	0	0.26	1.81	1.89	3.5	0.0866667	2.4
DN1249_c0_g1	5.551	2.47278	2.45896e-29	1.65657e-27	yes	up	7.78	8.78	11.35	49.98	50.95	31.43	9.30333	44.12
DN1249_c0_g2	0.429	-1.21954	6.40948e-08	7.56421e-07	yes	down	9	9.28	9.52	3.37	3.11	3.7	9.26667	3.39333
DN12490_c0_g1	0.382	-1.38674	1.09299e-25	6.12598e-24	yes	down	1741.42	1715.69	1695.32	553.11	587.34	639.77	1717.48	593.407
DN12490_c0_g2	0.405	-1.30265	5.16349e-07	5.2336e-06	yes	down	461.69	398.89	415.72	144.56	163.73	126.95	425.433	145.08
DN12492_c0_g1	0.492	-1.02431	4.6914e-05	0.000323146	yes	down	94.91	115.32	76.01	56.65	44.65	22.12	95.4133	41.14
DN12493_c1_g1	0.172	-2.53626	1.0868e-11	2.09673e-10	yes	down	25.76	16.52	21.24	2.76	2.76	3.95	21.1733	3.15667
DN12498_c0_g2	10.406	3.37933	0.00943235	0.0331149	yes	up	0.1	0.1	0.09	0.57	1.38	0.72	0.0966667	0.89
DN125_c0_g1	2.472	1.30555	6.23481e-07	6.23389e-06	yes	up	4.84	5.81	4.19	8.79	8.35	13.92	4.94667	10.3533
DN125_c0_g5	15.577	3.96137	2.28875e-29	1.54701e-27	yes	up	0.56	0.59	0.72	11.09	8.06	6.19	0.623333	8.44667
DN12500_c0_g1	0.369	-1.43979	0.00193833	0.00867338	yes	down	13.52	18.41	3.55	1.04	3.05	9.11	11.8267	4.4
DN125024_c0_g1	157.96	7.30342	6.52524e-07	6.49559e-06	yes	up	0	0	0	33.13	19.63	3.36	0	18.7067
DN12505_c0_g1	5.423	2.43909	3.53718e-07	3.69039e-06	yes	up	0.44	0.74	0.76	4.01	3.98	1.2	0.646667	3.06333
DN12507_c0_g4	0.038	-4.73476	0.00976358	0.0340437	yes	down	2.61	1.56	4.09	0	0	0	2.75333	0
DN12509_c0_g1	3.68	1.8797	6.48897e-14	1.58788e-12	yes	up	3.21	3.35	2.15	9.58	9.1	8.52	2.90333	9.06667
DN12513_c0_g1	0.18	-2.47085	1.16549e-10	1.98875e-09	yes	down	7.38	7.58	7.52	1.08	0.74	1.56	7.49333	1.12667
DN12518_c0_g1	2.772	1.4709	2.06855e-07	2.2397e-06	yes	up	9.47	9.15	9.99	23.99	26.63	16.13	9.53667	22.25
DN1252_c0_g1	2.672	1.41793	1.08592e-19	4.20563e-18	yes	up	57.54	56.04	61.78	136.28	129.16	134.07	58.4533	133.17
DN1252_c0_g2	3.906	1.96584	3.82971e-39	3.9597e-37	yes	up	15.54	15.54	14.81	52.74	50.59	53.17	15.2967	52.1667
DN12523_c0_g2	7.663	2.93787	0.000660525	0.00339355	yes	up	0.79	0.22	0.12	6.73	2.38	1.32	0.376667	3.47667
DN12523_c0_g3	3.172	1.66517	0.00277786	0.0118739	yes	up	0.63	0.79	1.98	4.04	5.3	2.02	1.13333	3.78667
DN12523_c0_g4	15.177	3.92385	4.41824e-09	6.16666e-08	yes	up	0.49	0.19	1.03	11.58	9.54	1.9	0.57	7.67333
DN12529_c0_g1	5.988	2.58217	3.76033e-05	0.000264979	yes	up	0.68	0.77	0.5	3.19	3.22	3.52	0.65	3.31
DN12530_c2_g1	8.195	3.03476	0.0148338	0.0480824	yes	up	0	1.55	0.14	2.16	3.87	5.25	0.563333	3.76
DN12530_c2_g2	445.685	8.79988	2.4131e-11	4.47874e-10	yes	up	0	0	0	14.29	9.16	2.4	0	8.61667
DN12532_c0_g1	0.107	-3.22379	3.18578e-10	5.17129e-09	yes	down	544.73	505.85	252.14	29.3	27.44	60.04	434.24	38.9267
DN12534_c0_g1	6.757	2.75643	8.52549e-100	5.08014e-97	yes	up	64.31	66.33	51.37	345.85	353.22	289.67	60.67	329.58
DN12534_c0_g3	38.901	5.28175	0.00504582	0.0196358	yes	up	0	0	0	1.54	3.04	0.36	0	1.64667
DN12535_c0_g1	0.121	-3.04917	0.00828668	0.0298185	yes	down	4.81	1.6	1.7	0	0.4	0.45	2.70333	0.283333
DN12536_c0_g2	0.228	-2.1352	0.0102846	0.035581	yes	down	2.15	2.35	4.08	0	0.5	0.93	2.86	0.476667
DN12536_c0_g3	0.181	-2.46874	8.72476e-05	0.000564397	yes	down	4.17	3.96	4.78	0.61	0.51	0.85	4.30333	0.656667
DN12540_c0_g1	2.226	1.15458	0.0109211	0.0373973	yes	up	3.56	3.28	1.81	4.95	6.34	2.76	2.88333	4.68333
DN12543_c0_g1	3.619	1.85552	1.17406e-11	2.2542e-10	yes	up	12.24	9.09	7.27	22.59	25.91	40.73	9.53333	29.7433
DN12544_c0_g1	0.425	-1.23515	0.000592792	0.00308807	yes	down	89	100.32	57.13	17.62	19.3	47.15	82.15	28.0233
DN12544_c1_g1	0.205	-2.28596	7.72942e-11	1.35011e-09	yes	down	11.16	9.88	5.71	2.99	0.83	4.29	8.91667	2.70333
DN12545_c0_g1	0.169	-2.56736	1.10531e-09	1.6715e-08	yes	down	3.12	4.01	3.61	0.36	0.92	0.29	3.58	0.523333
DN12546_c0_g1	0.204	-2.29497	3.36136e-06	2.94173e-05	yes	down	2.45	2.12	4.94	1.22	1.01	0.34	3.17	0.856667
DN12547_c0_g1	2.686	1.42571	0.0133287	0.0439993	yes	up	0.88	1.29	0.85	2.88	2.04	2.04	1.00667	2.32
DN12548_c0_g2	3.526	1.81811	2.75027e-05	0.000199835	yes	up	0.5	1.08	0.81	2.38	2.49	2.3	0.796667	2.39
DN12549_c0_g1	0.322	-1.63381	0.00818008	0.0294974	yes	down	2.36	4.24	3.32	0.45	0.95	0.73	3.30667	0.71
DN1255_c0_g1	0.263	-1.92582	3.71816e-06	3.2249e-05	yes	down	3.36	2.48	1.94	0.68	0.54	0.52	2.59333	0.58
DN12554_c0_g1	5.249	2.39216	6.82546e-29	4.51025e-27	yes	up	7.58	5.53	5.38	28.59	23.78	38.39	6.16333	30.2533
DN12554_c0_g3	30.003	4.90706	0.00284434	0.0121123	yes	up	0	0	0.14	1.3	2.29	0.35	0.0466667	1.31333
DN12556_c0_g1	11.621	3.53871	1.00764e-38	1.02622e-36	yes	up	0.33	0.3	0.23	3.07	3.11	2.83	0.286667	3.00333
DN12557_c0_g3	5.614	2.48895	0.0151789	0.0489534	yes	up	0.38	0.37	0.5	3.12	1.66	1.39	0.416667	2.05667
DN12558_c0_g1	4.681	2.22683	5.57597e-10	8.74568e-09	yes	up	4.18	3.58	2.37	10.35	17.05	12.76	3.37667	13.3867
DN12558_c0_g3	16.249	4.02225	3.50178e-51	5.40627e-49	yes	up	6.43	5.41	3.75	63.78	86.38	57.1	5.19667	69.0867
DN12559_c0_g1	7.764	2.95684	1.20646e-05	9.45922e-05	yes	up	1.35	0.66	0.36	5.32	7.86	2.39	0.79	5.19
DN12559_c1_g1	0.189	-2.40412	1.81774e-08	2.3254e-07	yes	down	10.24	8.04	7.48	0.82	1.54	1.82	8.58667	1.39333
DN12562_c0_g1	5.394	2.43128	1.96402e-09	2.87818e-08	yes	up	9.31	8.51	19.64	45.66	37.61	47.54	12.4867	43.6033
DN12566_c0_g1	0.093	-3.42842	2.89316e-28	1.86463e-26	yes	down	8.55	8.64	9.85	0.9	0.97	0.32	9.01333	0.73
DN12570_c0_g1	0.29	-1.7844	3.82652e-08	4.67846e-07	yes	down	6.56	6.53	6.45	2.14	1.65	1.07	6.51333	1.62
DN12570_c0_g2	0.097	-3.37307	0.00894553	0.0317141	yes	down	1.17	0.99	0.31	0	0	0.2	0.823333	0.0666667
DN125710_c0_g1	35.695	5.15766	0.000767132	0.00386697	yes	up	0	0	0.63	4.54	5.56	9.7	0.21	6.6
DN12572_c0_g2	5.776	2.52998	0.00253363	0.0109701	yes	up	19.97	11.29	42.64	171.33	160.19	36.33	24.6333	122.617
DN12573_c0_g1	0.192	-2.38089	0.000786102	0.00395116	yes	down	73.31	69.94	49.65	7.12	14.47	10.12	64.3	10.57
DN125814_c0_g1	0.148	-2.75636	0.000698428	0.00356428	yes	down	0.51	1.43	1.11	0.13	0.17	0.09	1.01667	0.13
DN12582_c0_g1	0.079	-3.65882	4.19989e-33	3.42085e-31	yes	down	19.06	17.66	19.88	0.76	1.13	2.14	18.8667	1.34333
DN12585_c0_g1	0.261	-1.93577	0.0107805	0.0370121	yes	down	0.51	0.72	0.5	0.06	0.18	0.15	0.576667	0.13
DN125856_c0_g1	0.204	-2.2955	3.03973e-05	0.000219296	yes	down	1.63	4.55	1.66	0.66	0.3	0.38	2.61333	0.446667
DN12586_c0_g1	0.235	-2.09162	1.05111e-08	1.39103e-07	yes	down	4.75	3.45	4.97	0.6	1.44	0.66	4.39	0.9
DN125862_c0_g1	0.309	-1.69403	1.82532e-07	1.99572e-06	yes	down	8.3	9.49	11.75	1.38	3.38	3.16	9.84667	2.64
DN1259_c0_g1	2.651	1.40662	7.2005e-13	1.57378e-11	yes	up	7.61	7.45	7.33	21.48	17.87	14.47	7.46333	17.94
DN12591_c0_g1	0.22	-2.18597	0.000605274	0.00314513	yes	down	5.67	4.79	7.27	0.86	1.9	0.59	5.91	1.11667
DN12592_c0_g2	0.407	-1.29588	2.83731e-11	5.2261e-10	yes	down	160.63	143.95	175.39	66.78	48.76	47.76	159.99	54.4333
DN125920_c0_g1	93.865	6.55252	1.21736e-05	9.52929e-05	yes	up	0	0	0	0.34	1.09	0.75	0	0.726667
DN12594_c0_g2	12.38	3.6299	9.65333e-06	7.70475e-05	yes	up	0.46	0	0.32	3.49	3.63	1.26	0.26	2.79333
DN125944_c0_g1	12.24	3.61358	1.37502e-07	1.53475e-06	yes	up	0.25	0.25	0.07	3.38	1.58	0.88	0.19	1.94667
DN12595_c0_g2	4.411	2.14115	3.13904e-05	0.00022555	yes	up	0.37	5.85	0.17	1.75	6.47	3.24	2.13	3.82
DN12595_c0_g3	8.456	3.07993	8.26348e-05	0.000537577	yes	up	0.76	0.44	0.27	4.13	2.32	4.13	0.49	3.52667
DN12595_c0_g4	6.199	2.63198	0.000349458	0.00194182	yes	up	0.48	0.82	0.32	2.76	3.97	1.82	0.54	2.85
DN12595_c2_g1	32.763	5.03401	0.01023	0.0354191	yes	up	0	0	0	0.47	0.46	2.37	0	1.1
DN12596_c0_g3	46.758	5.54715	0.0011501	0.00551194	yes	up	0	0	0	0.8	0.81	0.61	0	0.74
DN126_c0_g1	0.189	-2.40735	6.69487e-16	1.96111e-14	yes	down	36.12	44.4	39.98	5.13	4.11	10.21	40.1667	6.48333
DN126_c0_g2	0.056	-4.16388	0.000148051	0.000905885	yes	down	0.48	0.3	0.22	0	0.03	0.02	0.333333	0.0166667
DN126006_c0_g1	10.881	3.44368	0.00025001	0.00144871	yes	up	0.21	0.4	0.58	2.48	5.38	3.29	0.396667	3.71667
DN126012_c0_g1	44.299	5.4692	0.00191754	0.0085917	yes	up	0	0	0	0.81	2.67	1.54	0	1.67333
DN126019_c0_g1	0.37	-1.43392	0.00278395	0.0118962	yes	down	1.66	1.78	2.04	0.74	0.72	0.3	1.82667	0.586667
DN126035_c0_g1	0.202	-2.3075	2.45694e-09	3.55106e-08	yes	down	9.36	7.58	10.69	1.55	1.22	2.06	9.21	1.61
DN12604_c0_g2	2.041	1.02898	0.00433904	0.0172956	yes	up	11.28	10.98	6.9	12.79	13.87	16.58	9.72	14.4133
DN12604_c0_g4	26.274	4.71554	0.00499964	0.019484	yes	up	0	0.29	0	2.31	3.84	0.77	0.0966667	2.30667
DN12605_c0_g1	0.311	-1.68567	6.08535e-11	1.07651e-09	yes	down	10.86	11.12	10.44	2.79	2.16	3.69	10.8067	2.88
DN126051_c0_g1	0.098	-3.34775	1.08407e-29	7.40107e-28	yes	down	48.43	39.24	33.53	3.09	1.78	5.21	40.4	3.36
DN126065_c0_g1	0.076	-3.72482	0.000786315	0.00395181	yes	down	0.34	0.44	1.43	0	0.11	0.04	0.736667	0.05
DN12607_c0_g2	8.508	3.08883	2.75149e-07	2.92502e-06	yes	up	0.47	0.16	0.05	1.78	1.4	1.6	0.226667	1.59333
DN12607_c0_g3	9.278	3.2138	6.39304e-05	0.000427188	yes	up	0.2	0.09	0.03	0.8	1.31	0.36	0.106667	0.823333
DN12608_c0_g3	4.715	2.23731	0.0109891	0.0375952	yes	up	0.06	0	0.07	0.22	0.21	2.19	0.0433333	0.873333
DN12608_c1_g2	22.853	4.5143	0.00122778	0.00583096	yes	up	0.15	0.15	0	2.51	2.69	0.55	0.1	1.91667
DN12609_c0_g1	2.529	1.33859	1.2427e-05	9.70972e-05	yes	up	2.59	2.34	2.93	5.39	4.97	6.68	2.62	5.68
DN12609_c0_g2	2.65	1.4061	0.00710089	0.0261955	yes	up	0.69	0.86	1.49	3.14	3.02	0.91	1.01333	2.35667
DN1261_c1_g1	3.005	1.5872	0.00488405	0.0191089	yes	up	7.11	14.9	9.29	23.12	22.14	33.49	10.4333	26.25
DN126100_c0_g1	0.335	-1.57851	0.00805641	0.0291366	yes	down	0.47	0.47	0.95	0.17	0.22	0.17	0.63	0.186667
DN126110_c0_g1	0.356	-1.49039	0.0115378	0.0390962	yes	down	9.35	10.06	6.22	2.14	1.58	4.27	8.54333	2.66333
DN12613_c0_g1	8.726	3.12537	0.00613514	0.0231623	yes	up	0.63	0	0.14	3.57	1.98	4.62	0.256667	3.39
DN12614_c0_g1	0.371	-1.4316	5.02038e-09	6.96415e-08	yes	down	5.54	5.24	4.44	2.24	2.52	1.46	5.07333	2.07333
DN126167_c0_g1	0.04	-4.659	1.49611e-07	1.65921e-06	yes	down	8.51	8.37	7.64	0.4	0	0.45	8.17333	0.283333
DN1262_c0_g1	0.38	-1.39729	1.91562e-15	5.39055e-14	yes	down	107.21	102.79	105.27	31.3	33.78	38.04	105.09	34.3733
DN12623_c0_g1	5.817	2.54029	0.0149443	0.0483651	yes	up	0.84	0.7	0.92	7.34	1.98	3.2	0.82	4.17333
DN126230_c0_g1	0.24	-2.05833	2.38812e-19	9.04769e-18	yes	down	54.25	59.29	39.55	9.53	9.5	12.35	51.03	10.46
DN12627_c0_g1	2.353	1.23439	0.000501506	0.00266588	yes	up	1.79	1.82	1.18	2.72	3.67	3.19	1.59667	3.19333
DN12632_c0_g1	17.665	4.14282	5.60506e-06	4.69658e-05	yes	up	0.11	0.28	0.09	2.91	2.48	1.7	0.16	2.36333
DN126332_c0_g1	6.595	2.72138	0.00361386	0.0148355	yes	up	0.36	0	0.16	0.86	1.28	0.82	0.173333	0.986667
DN126354_c0_g1	0.072	-3.80534	0.00700894	0.0259234	yes	down	0.86	1.49	1.09	0.21	0	0	1.14667	0.07
DN12636_c0_g1	0.243	-2.03855	1.97856e-13	4.59185e-12	yes	down	15.17	16.93	13.94	3.75	2.97	2.88	15.3467	3.2
DN126371_c0_g1	5.151	2.36476	0.0103564	0.0357694	yes	up	0.27	0	0.2	0.64	1.22	0.3	0.156667	0.72
DN126375_c0_g1	36.352	5.18395	0.0114993	0.0389989	yes	up	0	0	0	0.79	0.7	0	0	0.496667
DN12638_c0_g1	20.59	4.3639	2.30093e-60	4.67971e-58	yes	up	5.82	5.54	5.89	100.05	88.3	119.29	5.75	102.547
DN126388_c0_g1	0.072	-3.79267	1.23472e-05	9.65182e-05	yes	down	0.81	1.64	1.52	0	0.04	0.2	1.32333	0.08
DN1264_c0_g2	13.302	3.73353	3.87873e-05	0.000272502	yes	up	0.2	0.29	0.09	2.99	2.27	1.13	0.193333	2.13
DN12640_c0_g1	0.193	-2.37029	3.37161e-51	5.22908e-49	yes	down	47.27	51.65	44.58	9.75	9.18	6.23	47.8333	8.38667
DN12641_c0_g1	0.305	-1.71185	1.50815e-05	0.000115579	yes	down	2.64	1.91	3.09	0.53	0.6	0.87	2.54667	0.666667
DN12643_c1_g1	28.119	4.81348	5.02361e-07	5.10171e-06	yes	up	1.01	0	0	9.42	6.26	8.36	0.336667	8.01333
DN126446_c0_g1	0.029	-5.1155	0.00295534	0.0125082	yes	down	2.85	1.19	3.91	0	0	0	2.65	0
DN12649_c0_g1	0.442	-1.17752	6.34819e-10	9.89065e-09	yes	down	144	131.15	127.36	43	51.1	59.68	134.17	51.26
DN126492_c0_g1	5.692	2.50883	0.0010421	0.00506511	yes	up	0.32	0.04	0.22	1.5	0.88	0.48	0.193333	0.953333
DN126512_c0_g1	10.543	3.39823	0.00116382	0.00556552	yes	up	0.27	0	0.37	1.94	2.55	1.44	0.213333	1.97667
DN12654_c0_g1	3.402	1.7663	0.00233349	0.0102056	yes	up	0.43	0.8	0.8	0.95	2.35	2.68	0.676667	1.99333
DN126543_c0_g1	1680.29	10.7145	9.11866e-19	3.30363e-17	yes	up	0	0	0	7.55	9.71	5.43	0	7.56333
DN12656_c0_g1	12.964	3.69641	8.99564e-125	1.00176e-121	yes	up	29.64	26.53	21.18	293.19	264.67	294.45	25.7833	284.103
DN126580_c0_g1	0.062	-4.02063	0.00328725	0.0137105	yes	down	0.82	0.75	1.04	0.14	0	0	0.87	0.0466667
DN126581_c0_g1	4.31	2.10758	0.0048706	0.01907	yes	up	0.45	0.37	0.33	1.4	2.01	0.86	0.383333	1.42333
DN126614_c0_g1	0.068	-3.87095	1.04444e-14	2.74676e-13	yes	down	4.4	3.81	3.16	0.42	0.21	0.04	3.79	0.223333
DN126615_c0_g1	9.772	3.2886	0.000317287	0.00178703	yes	up	0.06	0.29	0.05	0.83	1.35	1.04	0.133333	1.07333
DN12663_c0_g1	0.259	-1.94808	1.4039e-08	1.82381e-07	yes	down	8.6	7.85	8.66	1.76	1.63	2.34	8.37	1.91
DN126678_c0_g1	0.115	-3.11864	3.62972e-06	3.15545e-05	yes	down	8.53	9.94	7.13	0.44	0.66	1.49	8.53333	0.863333
DN126694_c0_g1	0.034	-4.8692	0.00589562	0.0224125	yes	down	0.47	0.54	0.61	0	0	0	0.54	0
DN1267_c0_g1	0.213	-2.23141	0.0129939	0.0430972	yes	down	6.14	3.56	3.66	0.71	1.66	0	4.45333	0.79
DN12670_c0_g1	0.238	-2.07161	0.0100667	0.034925	yes	down	1.87	2.78	1.91	0.23	0.7	0.37	2.18667	0.433333
DN12671_c0_g1	0.157	-2.67342	1.19415e-10	2.03561e-09	yes	down	17.67	23.54	31.2	1.64	1.61	5.63	24.1367	2.96
DN126735_c0_g1	0.118	-3.08761	1.82214e-07	1.99256e-06	yes	down	10.51	10.49	7.53	0.29	0.44	2.19	9.51	0.973333
DN12674_c0_g1	0.349	-1.51963	1.06042e-11	2.047e-10	yes	down	6.6	8.69	7.58	2.28	2.08	2.48	7.62333	2.28
DN12676_c1_g1	5.924	2.56669	8.61999e-07	8.39627e-06	yes	up	0.32	0.24	0.16	1.06	1.44	1.13	0.24	1.21
DN12677_c0_g2	14.157	3.82344	1.90009e-05	0.000142465	yes	up	0	0.27	0.5	3.19	3.73	3.79	0.256667	3.57
DN12678_c0_g1	0.403	-1.31205	4.69575e-05	0.000323348	yes	down	4.34	5.4	4.63	1.6	1.37	1.98	4.79	1.65
DN126799_c0_g1	177.351	7.47046	2.04455e-07	2.21721e-06	yes	up	0	0	0	2.55	3.78	0.38	0	2.23667
DN12680_c0_g1	2.927	1.5494	4.59345e-08	5.54923e-07	yes	up	8.29	7.36	7.61	17.01	20.52	21.16	7.75333	19.5633
DN12681_c0_g1	0.462	-1.11474	6.31276e-05	0.000422239	yes	down	84.01	74.87	65.83	19.45	19.22	47.18	74.9033	28.6167
DN12682_c0_g2	0.072	-3.80477	0.00335371	0.0139457	yes	down	6.29	0.75	0.17	0	0.1	0.33	2.40333	0.143333
DN126825_c0_g1	41.794	5.38524	0.00244461	0.0106327	yes	up	0	0	0	0.81	0.36	0.37	0	0.513333
DN126839_c0_g1	0.032	-4.98686	0.00503919	0.0196145	yes	down	0.92	2.64	0.67	0	0	0	1.41	0
DN12685_c0_g1	6.326	2.66139	1.69503e-76	5.4313e-74	yes	up	22.84	23.13	18.7	115.73	121.98	105.34	21.5567	114.35
DN12685_c1_g1	37.636	5.23406	0.000695751	0.00355223	yes	up	0.6	0	0	6.92	6.5	2.42	0.2	5.28
DN126850_c0_g1	34.922	5.12606	0.00649963	0.0243289	yes	up	0	0	0	1.27	0.5	2.03	0	1.26667
DN126851_c0_g1	0.002	-9.07856	1.38229e-13	3.27059e-12	yes	down	8.26	9.65	10.23	0	0	0	9.38	0
DN12689_c0_g1	0.298	-1.74547	4.86525e-13	1.08253e-11	yes	down	19.66	19.48	16.2	5.5	5.21	3.67	18.4467	4.79333
DN1269_c0_g1	2.078	1.05527	3.89726e-10	6.23213e-09	yes	up	11.38	11.73	12.3	24.81	22.97	17.62	11.8033	21.8
DN12692_c0_g1	0.392	-1.34947	1.18922e-08	1.56074e-07	yes	down	12.85	10.46	11.4	4.09	3.44	3.75	11.57	3.76
DN12694_c1_g1	3.536	1.8221	8.8998e-05	0.000574461	yes	up	0.52	0.32	0.49	1.55	1.53	1.02	0.443333	1.36667
DN12694_c1_g2	3.717	1.89421	0.00106627	0.0051637	yes	up	0.2	0.11	0.21	0.65	0.6	0.43	0.173333	0.56
DN126947_c0_g1	0.05	-4.31984	3.68038e-06	3.19581e-05	yes	down	2.5	4.04	4.64	0.24	0.12	0.13	3.72667	0.163333
DN12696_c0_g1	0.174	-2.52532	3.8155e-08	4.66584e-07	yes	down	18.88	11.56	14.11	2.93	2.25	2.22	14.85	2.46667
DN12696_c2_g1	0.101	-3.3049	1.48538e-16	4.59898e-15	yes	down	26.78	30.68	42.37	1.16	2.23	5.41	33.2767	2.93333
DN12697_c0_g2	0.036	-4.80497	1.93079e-06	1.77026e-05	yes	down	7.18	10.37	9.23	0.56	0.28	0	8.92667	0.28
DN12698_c1_g1	8.163	3.02909	6.44021e-15	1.72509e-13	yes	up	0.95	0.76	0.82	5.15	5.89	6.76	0.843333	5.93333
DN126980_c0_g1	6.449	2.68907	0.00617665	0.0232983	yes	up	0.1	0.09	0.51	1.89	1.17	0.99	0.233333	1.35
DN126988_c0_g1	12.954	3.6953	0.00501364	0.0195296	yes	up	0.32	0	0.15	3.14	1.4	0.57	0.156667	1.70333
DN12699_c0_g1	0.167	-2.58087	0.000123255	0.0007692	yes	down	1.74	1.75	2.15	0.12	0.26	0.46	1.88	0.28
DN12699_c0_g2	31.916	4.99619	0.00925338	0.0326079	yes	up	0	0	0	0.22	0.52	0.23	0	0.323333
DN126995_c0_g1	0.194	-2.36912	0.00741736	0.0271506	yes	down	7.79	3.52	2.01	0.47	0.93	0.8	4.44	0.733333
DN12700_c0_g1	0.115	-3.12492	3.14868e-09	4.48783e-08	yes	down	1.38	7.82	2.02	2.53	0.46	3.92	3.74	2.30333
DN12700_c0_g2	0.205	-2.28867	0.000303015	0.00171646	yes	down	1.12	1.84	2.68	0.38	0.14	0.48	1.88	0.333333
DN12700_c2_g1	10.405	3.37921	0.0103444	0.035735	yes	up	0.23	0	0.04	0.91	1.63	0.93	0.09	1.15667
DN12701_c0_g1	4.533	2.18041	1.09738e-05	8.66805e-05	yes	up	2.38	2.43	1.14	4.67	4.78	3.85	1.98333	4.43333
DN127025_c0_g1	8.691	3.11955	0.0134828	0.0444217	yes	up	0	0.46	0	1.43	1.55	0.32	0.153333	1.1
DN12703_c0_g1	0.095	-3.39791	0.000156802	0.00095299	yes	down	1.77	1.23	3.07	0.07	0	0.46	2.02333	0.176667
DN12706_c0_g1	0.186	-2.42769	0.00261815	0.0112893	yes	down	2.93	3.11	4.09	0.29	1.17	0.16	3.37667	0.54
DN127077_c0_g1	26.038	4.70256	0.00746627	0.0273032	yes	up	0	0	0.26	0.6	0.59	5.53	0.0866667	2.24
DN127096_c0_g1	0.331	-1.59681	6.55948e-19	2.40597e-17	yes	down	164.23	150.09	172.54	44.07	41.27	53.43	162.287	46.2567
DN1271_c0_g1	4.787	2.2592	7.97348e-37	7.54371e-35	yes	up	5.9	5.9	4.7	26.16	22.79	18.65	5.5	22.5333
DN1271_c0_g2	4.362	2.12513	1.33704e-11	2.54984e-10	yes	up	0.83	0.74	1.12	3.63	3.91	2.76	0.896667	3.43333
DN12711_c0_g1	6.947	2.79639	0.000337234	0.00188437	yes	up	0.58	0.29	0.19	1.49	1.55	2.81	0.353333	1.95
DN12711_c0_g2	4.968	2.31256	1.1988e-08	1.5727e-07	yes	up	2.11	1.99	1.53	6.43	6.44	11.79	1.87667	8.22
DN12711_c0_g3	0.139	-2.84889	4.03197e-09	5.66126e-08	yes	down	14.39	15.47	14.79	0.82	2.26	2.29	14.8833	1.79
DN12711_c0_g4	2.342	1.22787	3.74297e-05	0.00026392	yes	up	11.19	11.81	14.47	30.78	28.29	16.65	12.49	25.24
DN12714_c0_g1	0.381	-1.39135	3.53309e-07	3.68668e-06	yes	down	33.08	32.1	41.43	9.08	8.19	15.42	35.5367	10.8967
DN12715_c0_g2	0.405	-1.30231	0.000263982	0.00152111	yes	down	34.06	42.73	48.11	14.17	13.69	16.07	41.6333	14.6433
DN12715_c0_g3	4.25	2.08751	0.00189896	0.0085225	yes	up	1.2	1.38	3.59	9.15	9.81	3.57	2.05667	7.51
DN127161_c0_g1	54.153	5.75898	4.21868e-13	9.44234e-12	yes	up	0	0	0.27	5.1	5.66	2.83	0.09	4.53
DN12717_c0_g1	7.349	2.87762	2.09318e-10	3.47568e-09	yes	up	0.71	0.61	0.39	3.96	3.88	2.97	0.57	3.60333
DN127176_c0_g1	29.228	4.86928	0.0155359	0.0498279	yes	up	0	0	0	0.74	0.9	0.16	0	0.6
DN127182_c0_g1	0.085	-3.56412	0.00280559	0.0119721	yes	down	0.88	0.68	1.26	0.14	0.07	0	0.94	0.07
DN12719_c0_g1	0.147	-2.77027	0.00145656	0.00678072	yes	down	3	3.05	1.79	0.41	0.27	0.29	2.61333	0.323333
DN12720_c0_g1	0.404	-1.30869	0.0123097	0.0412101	yes	down	2.98	4.04	1.88	0.51	0.87	1.38	2.96667	0.92
DN127213_c0_g1	0.035	-4.84399	0.0012575	0.00595483	yes	down	5.43	4.26	2.57	0	0.32	0	4.08667	0.106667
DN12723_c0_g1	2.062	1.0443	6.10279e-12	1.2104e-10	yes	up	28.37	24.96	20.53	45.65	41.68	37.97	24.62	41.7667
DN12724_c0_g1	0.433	-1.20863	1.33126e-08	1.73375e-07	yes	down	8.66	8.82	9.51	3.04	3.1	3.66	8.99667	3.26667
DN127259_c0_g1	48.756	5.6075	0.00126568	0.00598838	yes	up	0	0	0	0.85	1.08	0.22	0	0.716667
DN12727_c0_g1	63.284	5.98378	0.000306133	0.0017321	yes	up	0	0	0	1.3	1.83	0.26	0	1.13
DN127275_c0_g1	19.464	4.28271	0.0003928	0.00215445	yes	up	0	0.24	0	1.31	1.86	0.64	0.08	1.27
DN1273_c0_g2	0.296	-1.75397	5.66264e-07	5.70294e-06	yes	down	3.94	4.14	2.85	0.89	1.05	0.78	3.64333	0.906667
DN12730_c0_g1	2.262	1.17738	6.20366e-08	7.33661e-07	yes	up	4.87	4.36	4.21	8.66	10.26	8.96	4.48	9.29333
DN12730_c1_g1	16.669	4.05912	9.93995e-05	0.000635562	yes	up	0.13	0.04	0	0.59	0.94	0.9	0.0566667	0.81
DN127309_c0_g1	5.29	2.40334	0.0152326	0.0490891	yes	up	0.07	0.15	0.32	0.97	0.74	0.84	0.18	0.85
DN12732_c0_g1	3.594	1.84558	2.25893e-46	2.98539e-44	yes	up	29	28.75	25.16	92.14	88.45	82.39	27.6367	87.66
DN12734_c0_g1	3.178	1.66795	0.0115574	0.039151	yes	up	0.81	0.59	0.29	2.18	1.13	1.75	0.563333	1.68667
DN12738_c0_g3	234.388	7.87275	1.42324e-08	1.84716e-07	yes	up	0	0	0	0.4	0.61	2.13	0	1.04667
DN1274_c0_g1	2.401	1.26359	4.23175e-08	5.13969e-07	yes	up	4.41	3.49	4.51	9.71	8.33	7.9	4.13667	8.64667
DN12742_c0_g1	31.835	4.99254	0.0133758	0.0441291	yes	up	0	0	0	3.07	0.3	0.71	0	1.36
DN12743_c0_g1	8.825	3.14156	1.98751e-09	2.91098e-08	yes	up	0.77	1.24	0.69	6.43	6.31	7.63	0.9	6.79
DN12744_c0_g1	0.47	-1.08981	2.67545e-06	2.38634e-05	yes	down	8.57	7.22	6.71	2.99	2.6	3.11	7.5	2.9
DN12749_c1_g1	2.496	1.31966	0.00638845	0.023975	yes	up	20.41	10.17	13.32	34.93	18.11	29.62	14.6333	27.5533
DN1275_c0_g1	31.797	4.99082	2.40403e-187	9.07254e-184	yes	up	4.03	4.04	3.41	105.51	107.48	99.42	3.82667	104.137
DN12752_c0_g1	6.461	2.69172	1.60345e-14	4.14153e-13	yes	up	4.54	6.37	3.31	27.41	30.19	20.86	4.74	26.1533
DN12754_c0_g1	95.065	6.57084	1.2764e-05	9.93967e-05	yes	up	0	0	0	4.2	2.18	9.13	0	5.17
DN12757_c0_g3	0.445	-1.16928	0.00172383	0.00783329	yes	down	1.55	1.78	1.76	0.55	0.94	0.46	1.69667	0.65
DN12758_c0_g1	35.578	5.15293	2.42519e-35	2.15915e-33	yes	up	1.7	2.55	3.32	91.29	94.98	43.75	2.52333	76.6733
DN127590_c0_g1	0.163	-2.61912	0.0137523	0.045138	yes	down	0.76	0.99	1.55	0.09	0.19	0.19	1.1	0.156667
DN1276_c0_g1	0.442	-1.17692	6.04478e-14	1.484e-12	yes	down	194.26	187.81	196.58	67.47	63.08	80.22	192.883	70.2567
DN12760_c0_g1	2.262	1.17744	9.25625e-15	2.44565e-13	yes	up	124.07	131.12	133.39	276.76	270.01	216.93	129.527	254.567
DN12761_c0_g1	2.468	1.30333	0.000403264	0.00220506	yes	up	11.2	5.16	3.66	13.06	10.58	5.81	6.67333	9.81667
DN12761_c1_g1	360.18	8.49258	4.15547e-11	7.4975e-10	yes	up	0	0	0	3.72	2.37	1.45	0	2.51333
DN127617_c0_g1	0.04	-4.65997	0.0124907	0.0417092	yes	down	0.8	0.78	0.27	0	0	0	0.616667	0
DN12762_c1_g2	0.21	-2.24867	0.000980258	0.00480509	yes	down	2.93	4.16	4.25	0.53	0.4	1.14	3.78	0.69
DN12765_c0_g1	3.016	1.59248	1.38595e-18	4.94993e-17	yes	up	15.79	16.4	9.44	39.54	35.41	28.49	13.8767	34.48
DN12772_c1_g1	2.448	1.29137	0.00225763	0.00990254	yes	up	2.24	2.77	2.05	7.24	5.22	3.48	2.35333	5.31333
DN12774_c0_g1	7.219	2.85179	0.000220339	0.00129276	yes	up	6.21	8.76	12.03	82.16	57.37	20.08	9	53.2033
DN12776_c0_g2	0.401	-1.31683	0.000746022	0.00377625	yes	down	19.41	23.86	18.93	3.13	9.77	8.66	20.7333	7.18667
DN12776_c0_g3	0.415	-1.27051	6.02848e-07	6.04896e-06	yes	down	178.63	153.39	132.81	39.42	46.97	84.21	154.943	56.8667
DN12776_c1_g1	150.99	7.23831	4.79394e-07	4.88821e-06	yes	up	0	0	0	50.35	33.19	10.11	0	31.2167
DN12777_c0_g4	2.789	1.47958	3.52338e-09	4.98944e-08	yes	up	12.98	17.04	12.06	31.4	32.81	41.22	14.0267	35.1433
DN12779_c0_g1	4.068	2.02427	1.67753e-06	1.55485e-05	yes	up	1.9	2.46	1.6	8.12	7.97	4.63	1.98667	6.90667
DN12779_c0_g2	5.991	2.58281	0.0145827	0.0473928	yes	up	0.35	0	0.24	1.35	0.81	0.91	0.196667	1.02333
DN12780_c0_g1	10.346	3.37095	1.23949e-10	2.10812e-09	yes	up	0.29	0.23	0.25	3.23	2.74	0.97	0.256667	2.31333
DN12780_c0_g3	5.673	2.504	0.0132405	0.0437593	yes	up	0.24	0.16	0.14	0.6	0.79	1.17	0.18	0.853333
DN12784_c0_g1	0.493	-1.01916	0.000216046	0.00126988	yes	down	4.88	6.28	5.97	2.15	1.78	3.28	5.71	2.40333
DN12787_c0_g2	0.208	-2.26394	0.0148867	0.048226	yes	down	1.76	1.03	0.51	0.14	0.29	0.15	1.1	0.193333
DN12787_c0_g3	0.07	-3.84049	2.34277e-18	8.24582e-17	yes	down	6.65	6.79	9.61	0.33	0.62	0.45	7.68333	0.466667
DN12787_c0_g5	0.102	-3.29558	0.000602848	0.00313348	yes	down	1.47	1.59	1.41	0	0.24	0.16	1.49	0.133333
DN12789_c0_g1	0.116	-3.10475	0.000409036	0.00223144	yes	down	0.76	0.69	0.98	0.18	0	0.07	0.81	0.0833333
DN12789_c0_g2	0.105	-3.25311	8.22206e-06	6.66576e-05	yes	down	0.91	1.74	1.24	0.12	0.16	0.08	1.29667	0.12
DN12790_c1_g1	3.637	1.86289	0.00431941	0.0172385	yes	up	3.25	1.42	0.65	5.39	6.96	3.67	1.77333	5.34
DN12790_c2_g1	8.385	3.06776	6.06421e-05	0.000407299	yes	up	0.15	0.34	0	1.35	1.16	0.9	0.163333	1.13667
DN127931_c0_g1	0.038	-4.73043	0.00925423	0.0326092	yes	down	1.79	2.34	2.74	0	0	0	2.29	0
DN12795_c0_g1	5.636	2.49475	1.57106e-09	2.33018e-08	yes	up	0.97	0.65	1.07	4.66	6.59	2.11	0.896667	4.45333
DN12796_c0_g2	0.481	-1.05693	9.02203e-05	0.000581633	yes	down	4.04	4.29	4.63	2.2	1.41	1.76	4.32	1.79
DN128_c0_g2	0.227	-2.13674	1.86091e-22	8.55867e-21	yes	down	24.85	22.68	19.71	3.92	4.99	3.58	22.4133	4.16333
DN12803_c0_g1	8.858	3.14703	0.00450515	0.0178633	yes	up	1.41	0.55	0.46	7.26	8.28	2.47	0.806667	6.00333
DN128035_c0_g1	0.036	-4.80351	0.00933609	0.0328437	yes	down	1.13	1.23	0.23	0	0	0	0.863333	0
DN12808_c0_g1	2.118	1.08262	4.1657e-05	0.000290798	yes	up	2.45	2.37	2.06	3.33	3.8	5.26	2.29333	4.13
DN12809_c1_g1	11.923	3.57567	3.94626e-11	7.1428e-10	yes	up	0.54	0.7	0.42	6.3	4.91	2.49	0.553333	4.56667
DN12811_c0_g2	2.446	1.29014	2.80726e-15	7.78357e-14	yes	up	31.38	27.27	28	60.4	55.63	65.78	28.8833	60.6033
DN12812_c0_g1	2.745	1.4568	8.3197e-08	9.64267e-07	yes	up	25.85	17.28	10.45	22.38	45.67	30.29	17.86	32.78
DN12813_c0_g1	2.406	1.26672	0.000264413	0.0015232	yes	up	71.54	66.18	33.41	134.18	151.24	86.64	57.0433	124.02
DN128145_c0_g1	11.102	3.47275	0.000399744	0.0021883	yes	up	0	0.08	0.37	1.55	1.85	1.15	0.15	1.51667
DN12816_c0_g1	0.143	-2.8092	2.11603e-27	1.29382e-25	yes	down	122.5	116.36	66.97	9.7	9.91	17.29	101.943	12.3
DN12818_c0_g2	3.523	1.81682	0.0104983	0.0361675	yes	up	0.41	0.95	0.5	2.21	2.02	2.35	0.62	2.19333
DN128217_c0_g1	0.036	-4.79803	0.00772809	0.0281168	yes	down	0.53	1.03	0.56	0	0	0	0.706667	0
DN12822_c0_g2	0.164	-2.60658	0.00391751	0.0158592	yes	down	1.94	1.64	1.83	0.43	0.11	0.23	1.80333	0.256667
DN12827_c0_g1	2.182	1.12585	0.0152838	0.0492117	yes	up	15.68	9.71	17.56	43.84	44.01	16.39	14.3167	34.7467
DN12827_c0_g2	3.223	1.6882	8.82382e-06	7.10192e-05	yes	up	9.57	7.36	5.1	17.21	19.58	24.19	7.34333	20.3267
DN12828_c0_g1	0.495	-1.01382	0.00281339	0.0120023	yes	down	39.8	33.33	40.38	21.58	13.53	8.06	37.8367	14.39
DN12829_c0_g1	2.144	1.10057	3.26785e-09	4.6489e-08	yes	up	8.91	9.48	8.88	16.68	17.55	13.59	9.09	15.94
DN1283_c0_g1	2.138	1.09625	7.90738e-06	6.43137e-05	yes	up	14.47	12.95	17.58	33.8	33.67	21.37	15	29.6133
DN1283_c0_g2	7.008	2.80897	1.90256e-43	2.26341e-41	yes	up	7.86	8.22	9.17	46.13	49.06	57.42	8.41667	50.87
DN128303_c0_g1	0.263	-1.92738	0.000828518	0.00413985	yes	down	18.07	13.49	9.55	1.88	0.83	6.76	13.7033	3.15667
DN12831_c0_g2	2.627	1.39364	0.00795905	0.0288287	yes	up	3.89	2.52	2.81	4.23	7.73	5	3.07333	5.65333
DN1284_c0_g1	0.27	-1.88843	2.4366e-23	1.17472e-21	yes	down	28.34	32.18	29.93	7.63	6.05	7.61	30.15	7.09667
DN12842_c1_g1	2.818	1.49476	0.000165311	0.000999075	yes	up	0.4	0.57	0.44	0.92	1.32	1.1	0.47	1.11333
DN12844_c0_g1	5.163	2.36828	1.27494e-47	1.77837e-45	yes	up	20.57	19.71	20.64	80.02	99.67	95.58	20.3067	91.7567
DN12844_c1_g2	3.676	1.87818	0.00675934	0.0251568	yes	up	0.19	1.04	0.32	1.63	1.99	1.19	0.516667	1.60333
DN12848_c0_g1	0.278	-1.84801	0.00410688	0.0165077	yes	down	205.08	197.44	131.19	25.55	25.73	91.39	177.903	47.5567
DN12848_c1_g2	0.135	-2.88436	1.25345e-06	1.18688e-05	yes	down	1.4	1.06	1.48	0.11	0.28	0.08	1.31333	0.156667
DN1285_c0_g1	0.229	-2.1297	7.28181e-12	1.42963e-10	yes	down	11.18	6.86	5.06	1.68	1.71	1.12	7.7	1.50333
DN12853_c0_g1	0.364	-1.45697	9.22922e-08	1.0601e-06	yes	down	18.48	15.6	15.53	6.07	4.77	5.39	16.5367	5.41
DN12854_c0_g1	61.045	5.9318	0.00030384	0.0017207	yes	up	0	0	0	1.55	1.08	0.38	0	1.00333
DN12855_c0_g1	0.434	-1.20318	5.05044e-12	1.01202e-10	yes	down	76.99	88.67	59.58	29.48	28.91	25.04	75.08	27.81
DN12857_c0_g1	4.11	2.03915	0.0104817	0.0361175	yes	up	0.31	0.22	0.19	1.17	1.14	0.25	0.24	0.853333
DN12858_c0_g1	3.709	1.89107	0.0148784	0.0482067	yes	up	0.16	0.06	0.31	0.64	0.51	0.61	0.176667	0.586667
DN1286_c0_g1	2.259	1.17595	6.77447e-06	5.58822e-05	yes	up	13.23	13.72	13.43	30.02	32.1	16.7	13.46	26.2733
DN12865_c0_g1	0.326	-1.61888	1.27114e-16	3.95549e-15	yes	down	39.43	35.54	33.89	11.23	7.85	11.21	36.2867	10.0967
DN12869_c0_g1	0.183	-2.45233	3.98414e-08	4.8598e-07	yes	down	1.85	1.74	1.84	0.23	0.19	0.42	1.81	0.28
DN12873_c0_g1	2.952	1.5615	0.000745053	0.00377191	yes	up	7.84	6.7	2.38	21.7	17.63	18.89	5.64	19.4067
DN12875_c0_g1	2.681	1.42261	0.00387331	0.015718	yes	up	9.16	6.75	9.35	24.63	19.5	13.21	8.42	19.1133
DN12876_c0_g1	0.277	-1.85005	1.11665e-13	2.66942e-12	yes	down	13.09	12.57	11.92	2.62	3.19	2.88	12.5267	2.89667
DN128774_c0_g1	8.088	3.01574	0.00812101	0.0293265	yes	up	0.38	0	0.08	1.04	1.26	0.87	0.153333	1.05667
DN12880_c0_g1	6.109	2.61094	3.1276e-13	7.09613e-12	yes	up	0.65	0.68	0.71	3.47	4.23	3.1	0.68	3.6
DN12884_c0_g1	0.439	-1.18904	0.000114092	0.000718815	yes	down	11.12	12.42	8.66	4.45	4.52	3.07	10.7333	4.01333
DN12884_c0_g2	2.065	1.04647	4.69809e-07	4.79695e-06	yes	up	27.84	24.04	25.7	49.75	57.22	30.53	25.86	45.8333
DN12884_c0_g3	6.886	2.7836	7.7852e-34	6.53706e-32	yes	up	28.15	28.81	26.74	202.04	196.26	96.12	27.9	164.807
DN12885_c0_g1	0.161	-2.63297	0.0123968	0.0414468	yes	down	1.45	0.98	0.67	0.17	0.17	0.09	1.03333	0.143333
DN128878_c0_g1	31.926	4.99664	0.00879005	0.0312868	yes	up	0	0	0	0.57	0.86	0.46	0	0.63
DN12888_c0_g1	5.149	2.3642	3.11689e-44	3.82876e-42	yes	up	38.28	40.81	44.42	167.29	193.52	188.05	41.17	182.953
DN1289_c0_g1	0.436	-1.19787	2.28175e-05	0.000168386	yes	down	10.48	8.72	12.17	4.57	3.12	4.16	10.4567	3.95
DN12890_c0_g1	0.301	-1.73144	0.000405908	0.00221704	yes	down	17.42	12.69	18.15	3.74	1.73	7.35	16.0867	4.27333
DN12891_c0_g1	0.474	-1.07777	0.00819874	0.0295522	yes	down	4.42	3.3	3.73	2.98	0.84	1.09	3.81667	1.63667
DN12894_c0_g1	2.254	1.17223	9.52613e-16	2.75132e-14	yes	up	99.78	91.35	83.49	165.83	160.86	124.97	91.54	150.553
DN12894_c1_g1	8.692	3.11964	0.000509788	0.00270546	yes	up	0.08	0.16	0.36	2.31	0.9	1.39	0.2	1.53333
DN12897_c0_g1	6.35	2.6667	7.29795e-09	9.88534e-08	yes	up	3.52	8.94	9.81	27.44	32.04	66.66	7.42333	42.0467
DN12898_c1_g1	27.491	4.7809	6.85044e-07	6.79642e-06	yes	up	0.45	0	0.1	8.93	10.44	1.63	0.183333	7
DN1290_c2_g1	3.146	1.65342	0.00392312	0.015879	yes	up	0.59	0.72	0.57	1.62	2.08	1.89	0.626667	1.86333
DN12901_c0_g1	0.408	-1.29307	5.85361e-08	6.95654e-07	yes	down	7.47	8.04	7.7	2.08	2.99	3.06	7.73667	2.71
DN1291_c0_g1	0.293	-1.77225	6.72866e-07	6.68145e-06	yes	down	6.9	6.53	3.15	1.1	1.03	0.76	5.52667	0.963333
DN12912_c0_g1	0.422	-1.24308	3.53401e-06	3.07855e-05	yes	down	30.08	32.89	30.52	11.84	13.38	8.67	31.1633	11.2967
DN12916_c0_g1	7.272	2.86235	1.94675e-06	1.78201e-05	yes	up	0.56	0.65	0.5	4.43	4.1	2.32	0.57	3.61667
DN12918_c0_g1	5.504	2.46056	0.00279608	0.0119394	yes	up	0.12	0.29	0.36	2.16	1.13	0.47	0.256667	1.25333
DN12926_c0_g1	0.333	-1.58574	1.8274e-10	3.05376e-09	yes	down	15.74	14.17	18.87	5	4.42	4.66	16.26	4.69333
DN12930_c0_g1	0.22	-2.18574	2.77522e-17	9.05044e-16	yes	down	15.15	17.23	15.64	2.52	2.23	4.09	16.0067	2.94667
DN12931_c0_g1	0.336	-1.57478	8.64534e-15	2.28958e-13	yes	down	11	10.38	12.89	3.19	3.6	3.21	11.4233	3.33333
DN12932_c0_g2	2.316	1.21134	0.00291492	0.012371	yes	up	5.88	4.47	2.78	5.48	7.01	7.01	4.37667	6.5
DN12932_c1_g1	14.679	3.87566	2.83169e-16	8.57205e-15	yes	up	0.78	1.78	0.7	17.94	13.3	9.48	1.08667	13.5733
DN12934_c0_g2	0.468	-1.09569	1.47561e-08	1.91003e-07	yes	down	15.98	14.54	16.49	6.14	5.62	7.13	15.67	6.29667
DN12935_c0_g2	97.241	6.6035	2.26525e-05	0.000167241	yes	up	0	0	0	1.08	0.8	0.1	0	0.66
DN12937_c0_g2	3.03	1.5991	3.58417e-05	0.000253947	yes	up	1.47	2.89	0.42	3.27	2.66	1.59	1.59333	2.50667
DN12937_c1_g1	3.125	1.64378	0.0112255	0.0382825	yes	up	1.97	0.9	1.12	5.41	4.19	1.75	1.33	3.78333
DN12938_c0_g1	4.296	2.10305	9.16678e-43	1.06627e-40	yes	up	79.38	83.19	74.8	358.99	400.44	429.35	79.1233	396.26
DN12938_c0_g2	7.68	2.94118	2.16136e-17	7.12378e-16	yes	up	5.77	5.4	2.98	28.97	32.57	30.3	4.71667	30.6133
DN1294_c1_g1	155.499	7.28076	6.73771e-07	6.68946e-06	yes	up	0	0	0	3.27	2.02	0.18	0	1.82333
DN12943_c0_g1	3.541	1.82416	0.005423	0.0208601	yes	up	10.98	18.43	8.09	37.29	47.89	10.27	12.5	31.8167
DN12944_c0_g1	0.22	-2.187	0.0106476	0.0366168	yes	down	1.68	2.65	2.56	0.57	0.28	0.46	2.29667	0.436667
DN12944_c0_g2	0.146	-2.77109	0.000193134	0.00114838	yes	down	5.84	3.48	5.96	0.56	0.56	0.82	5.09333	0.646667
DN12944_c0_g3	0.14	-2.83643	5.36349e-06	4.50751e-05	yes	down	2.95	3.76	2.29	0.46	0.38	0.23	3	0.356667
DN1295_c0_g1	2.443	1.2889	1.88879e-05	0.000141821	yes	up	4.2	5.39	4.23	7.67	9.02	4.59	4.60667	7.09333
DN12951_c0_g1	10.548	3.39885	8.53992e-08	9.87937e-07	yes	up	0.41	0.39	0.97	5.02	4.89	6.52	0.59	5.47667
DN12955_c0_g1	3.671	1.87632	3.15281e-34	2.70077e-32	yes	up	40.57	41.56	31.12	122.37	129.57	133.33	37.75	128.423
DN12955_c0_g2	2.22	1.15036	0.00758173	0.0276614	yes	up	3.21	4.17	2.57	8.15	7.16	3.46	3.31667	6.25667
DN12955_c1_g1	0.215	-2.22026	0.00769828	0.0280279	yes	down	0.99	3.25	5.5	0.74	1.55	1.74	3.24667	1.34333
DN12955_c4_g1	8.73	3.12591	0.0007638	0.00385322	yes	up	0	0.2	0.36	2.53	1.21	0.62	0.186667	1.45333
DN129555_c0_g1	0.046	-4.45307	0.00458336	0.0181227	yes	down	1.68	1.01	1.28	0	0	0.15	1.32333	0.05
DN12959_c1_g1	7.751	2.95447	0.000580538	0.00303214	yes	up	0.05	0.05	0.34	1.2	1.04	0.14	0.146667	0.793333
DN1296_c0_g1	51.446	5.68499	0.000752915	0.00380531	yes	up	0	0	0	0.56	1.04	0.39	0	0.663333
DN1296_c0_g2	2.846	1.50882	1.90652e-18	6.75587e-17	yes	up	9.8	9.7	7.49	20.58	22.13	22.74	8.99667	21.8167
DN12962_c0_g1	32.184	5.00828	0.00178932	0.00809243	yes	up	0	0.75	0	3.26	1.35	6.86	0.25	3.82333
DN129634_c0_g1	0.265	-1.91519	0.000115912	0.000728729	yes	down	21.07	18.34	16.44	3.03	3.7	6.29	18.6167	4.34
DN12970_c0_g1	4.998	2.32135	3.213e-08	3.96691e-07	yes	up	1.1	0.36	0.53	2.79	3.27	1.83	0.663333	2.63
DN12971_c1_g1	16.904	4.07927	2.97018e-18	1.03628e-16	yes	up	0.82	0.41	0.42	10.09	8.94	4.83	0.55	7.95333
[truncated: 14,657 more rows]

## Sheet: Table S3
Supplementary Table 3: Ten up-regulated and ten down-regulated unigenes with the most significant changes in expression ( sequencing after screening for genes with average TPM >50 in both control and cold-treated groups ).
Gene_id	NR description	FC(LEAF_C/LEAF)	Log2FC(LEAF_C/LEAF)	Pvalue	Padjust	Significant	Regulate	Cold_1	Cold_2	Cold_3	Control_1	Control_2	Control_3	Cold-average	Control-average	GO_id	GO_term	KO_id	KO_name	Pathway_id	Pathway_definition	eggNOG_id	eggNOG_Functional Categories	Swiss-Prot_hit-name	Swiss-Prot_description	Pfam_id	Domain	Domain description
DN1121_c1_g1	PREDICTED: UDP-glycosyltransferase 73C6-like [Theobroma cacao])	0.165	-2.6037	6.59761e-05	0.000439474	yes	down	35.35	34.59	102.23	362.64	339.3	304.65	57.39	335.53	GO:0008194	MF:UDP-glycosyltransferase activity;	K13496	UGT73C	map00908	Zeatin biosynthesis)	------	------	sp|Q9ZQ95|U73C6_ARATH;	UDP-glycosyltransferase 73C6 OS=Arabidopsis thaliana OX=3702 GN=UGT73C6 PE=2 SV=1;	PF00201	UDPGT	UDP-glucoronosyl and UDP-glucosyl transferase
DN12077_c0_g1		0.176	-2.5036	7.43932e-25	3.99489e-23	yes	down	104.67	98.22	190.22	1065.09	947.16	675.06	131.037	895.77	------	------	------	------	------	------	------	------	------	------	------	------	------
DN12077_c1_g1		0.16	-2.64834	3.36322e-47	4.59685e-45	yes	down	172.14	238.88	261.17	1465.56	1317.41	1829.81	224.063	1537.59	------	------	------	------	------	------	------	------	------	------	------	------	------
DN1678_c0_g1	PAE [Litchi chinensis])	0.161	-2.63878	9.68816e-47	1.29806e-44	yes	down	55.3	59.05	55.07	394.61	344.62	472.15	56.4733	403.793	GO:0071555;GO:0016021;GO:0005576;GO:0016787;GO:0052793	BP:cell wall organization;CC:integral component of membrane;CC:extracellular region;MF:hydrolase activity;MF:pectin acetylesterase activity;	K19882	NOTUM	------	------	ENOG410XQKD	S:Function unknown)	sp|Q6DBP4|PAE8_ARATH;	Pectin acetylesterase 8 OS=Arabidopsis thaliana OX=3702 GN=PAE8 PE=2 SV=1;	PF03283	PAE	Pectinacetylesterase
DN1964_c2_g2	PREDICTED: bifunctional L-3-cyanoalanine synthase/cysteine synthase 1, mitochondrial isoform X1 [Vitis vinifera])	0.13	-2.94357	2.40811e-109	1.90213e-106	yes	down	69.99	65.68	64.71	637.17	648.45	604.51	66.7933	630.043	GO:0010310;GO:0019499;GO:0090322;GO:0006535;GO:0019344;GO:0009643;GO:0015979;GO:0005737;GO:0005739;GO:0031977;GO:0009507;GO:0004124;GO:0050017	BP:regulation of hydrogen peroxide metabolic process;BP:cyanide metabolic process;BP:regulation of superoxide metabolic process;BP:cysteine biosynthetic process from serine;BP:cysteine biosynthetic process;BP:photosynthetic acclimation;BP:photosynthesis;CC:cytoplasm;CC:mitochondrion;CC:thylakoid lumen;CC:chloroplast;MF:cysteine synthase activity;MF:L-3-cyanoalanine synthase activity;	K13034	ATCYSC1	map00460;map00270;map00920	Cyanoamino acid metabolism);Cysteine and methionine metabolism);Sulfur metabolism)	COG0031	E:Amino acid transport and metabolism)	sp|Q1KLZ2|CAS1_MALDO;	L-3-cyanoalanine synthase 1, mitochondrial OS=Malus domestica OX=3750 GN=CAS1 PE=1 SV=1;	PF00291	PALP	Pyridoxal-phosphate dependent enzyme
DN3112_c0_g3	aquaporin PIP2-1 [Citrus sinensis])	0.129	-2.95904	1.08856e-53	1.84403e-51	yes	down	62.82	57.57	50.85	498.14	446.87	633.01	57.08	526.007	GO:0016021;GO:0015267	CC:integral component of membrane;MF:channel activity;	K09872	PIP	------	------	COG0580	G:Carbohydrate transport and metabolism)	sp|Q6K215|PIP22_ORYSJ;	Probable aquaporin PIP2-2 OS=Oryza sativa subsp. japonica OX=39947 GN=PIP2-2 PE=2 SV=1;	PF00230	MIP	Major intrinsic protein
DN4304_c0_g1	dirigent protein 22-like [Vitis riparia])	0.124	-3.00619	9.77181e-33	7.73659e-31	yes	down	165.92	107.1	75.76	1304.21	1276.76	706.46	116.26	1095.81	GO:0009699;GO:0048046	BP:phenylpropanoid biosynthetic process;CC:apoplast;	------	------	------	------	ENOG410YZUA	S:Function unknown)	sp|Q9SKQ2|DIR4_ARATH;	Dirigent protein 4 OS=Arabidopsis thaliana OX=3702 GN=DIR4 PE=2 SV=1;	PF03018	Dirigent	Dirigent-like protein
DN5468_c1_g1		0.173	-2.53018	2.62056e-51	4.07356e-49	yes	down	1134.47	1390.08	1576.05	9401.27	8544.48	9910.32	1366.87	9285.36	------	------	------	------	------	------	------	------	------	------	------	------	------
DN7393_c0_g1	hypothetical protein F0562_015507 [Nyssa sinensis])	0.172	-2.5383	9.67643e-15	2.5527e-13	yes	down	25.38	29.86	104.98	402.24	375.43	412.13	53.4067	396.6	GO:0006468;GO:0016021;GO:0016020;GO:0030247;GO:0004672;GO:0005524	BP:protein phosphorylation;CC:integral component of membrane;CC:membrane;MF:polysaccharide binding;MF:protein kinase activity;MF:ATP binding;	------	------	------	------	COG0515	T:Signal transduction mechanisms)	sp|P93604|LRK10_WHEAT;	Rust resistance kinase Lr10 OS=Triticum aestivum OX=4565 GN=LRK10 PE=2 SV=1;	------	------	------
DN7883_c0_g1	phenylalanine ammonia-lyase-like [Juglans microcarpa x Juglans regia])	0.137	-2.86749	2.48951e-31	1.84419e-29	yes	down	58.34	58.5	99.46	750.82	705.71	424.92	72.1	627.15	GO:0009800;GO:0006559;GO:0005737;GO:0045548;GO:0016841	BP:cinnamic acid biosynthetic process;BP:L-phenylalanine catabolic process;CC:cytoplasm;MF:phenylalanine ammonia-lyase activity;MF:ammonia-lyase activity;	K10775	PAL	map00940;map00360	Phenylpropanoid biosynthesis);Phenylalanine metabolism)	COG2986	E:Amino acid transport and metabolism)	sp|P52777|PALY_PINTA;	Phenylalanine ammonia-lyase OS=Pinus taeda OX=3352 GN=PAL PE=3 SV=1;	PF00221	Lyase_aromatic	Aromatic amino acid lyase
DN2512_c0_g1	hypothetical protein JRO89_XS15G0098700 [Xanthoceras sorbifolium])	27.832	4.7987	1.22886e-208	6.95635e-205	yes	up	1708.75	1777.37	1663.31	72.73	66.36	78.31	1716.48	72.4667	GO:0070588;GO:0071472;GO:0055074;GO:0006874;GO:0005774;GO:0016021;GO:0005432;GO:0005509;GO:0015369;GO:0015368;GO:0003729	BP:calcium ion transmembrane transport;BP:cellular response to salt stress;BP:calcium ion homeostasis;BP:cellular calcium ion homeostasis;CC:vacuolar membrane;CC:integral component of membrane;MF:calciu;MF:calcium ion binding;MF:calciu;MF:calciu;MF:mRNA binding;	------	------	------	------	ENOG410ZVKW	P:Inorganic ion transport and metabolism)	sp|Q8L636|NCL_ARATH;	Sodium/calcium exchanger NCL OS=Arabidopsis thaliana OX=3702 GN=NCL PE=2 SV=1;	PF13499;PF00036;PF13405;PF13202	EF-hand_7;EF-hand_1;EF-hand_6;EF-hand_5	EF-hand domain pair;EF hand;EF-hand domain;EF hand
DN3304_c0_g1	PREDICTED: protein SRG1 [Vitis vinifera])	16.149	4.01334	7.28787e-88	3.11362e-85	yes	up	996.24	1038.22	564.36	58.12	69.7	52.34	866.273	60.0533	GO:1901576;GO:0016705;GO:0046872;GO:0016491	BP:organic substance biosynthetic process;MF:oxidoreductase activity, acting on paired donors, with incorporation or reduction of molecular oxygen;MF:metal ion binding;MF:oxidoreductase activity;	------	------	------	------	COG3491	S:Function unknown)	sp|D4N502|DIOX3_PAPSO;	Codeine O-demethylase OS=Papaver somniferum OX=3469 GN=CODM PE=1 SV=1;	PF03171	2OG-FeII_Oxy	2OG-Fe(II) oxygenase superfamily
DN7176_c0_g1		22.747	4.5076	3.46031e-185	1.23715e-181	yes	up	1946.16	1812.26	1511.64	81.15	97.3	90.6	1756.69	89.6833	------	------	------	------	------	------	------	------	------	------	PF00257	Dehydrin	Dehydrin
DN7176_c0_g2	dehydrin ERD14 [Ziziphus jujuba var. spinosa])	22.097	4.46579	2.31192e-184	7.13856e-181	yes	up	2995.72	2769.16	3014.49	135.35	151.8	156.84	2926.46	147.997	GO:0009631;GO:0009737;GO:0032259;GO:0009414;GO:0009415;GO:0009409;GO:0016020;GO:0008168;GO:0046872	BP:cold acclimation;BP:response to abscisic acid;BP:methylation;BP:response to water deprivation;BP:response to water;BP:response to cold;CC:membrane;MF:methyltransferase activity;MF:metal ion binding;	------	------	------	------	ENOG410ZBHP	S:Function unknown)	sp|P42763|ERD14_ARATH;	Dehydrin ERD14 OS=Arabidopsis thaliana OX=3702 GN=ERD14 PE=1 SV=1;	PF00257	Dehydrin	Dehydrin
DN7450_c0_g1	phosphoprotein ECPP44 [Pistacia vera])	20.075	4.32736	1.58084e-172	4.13026e-169	yes	up	3037.43	2959.77	3734.94	175.62	183.99	201.21	3244.05	186.94	GO:0009631;GO:0009737;GO:0009414;GO:0009409;GO:0016020;GO:0046872	BP:cold acclimation;BP:response to abscisic acid;BP:response to water deprivation;BP:response to cold;CC:membrane;MF:metal ion binding;	------	------	------	------	ENOG410ZBHP	S:Function unknown)	------	------	------	------	------
DN7548_c0_g1		19.223	4.26477	1.02286e-46	1.36777e-44	yes	up	903.01	857.47	723.22	69.16	37.95	59.28	827.9	55.4633	------	------	------	------	------	------	------	------	------	------	------	------	------
DN8107_c0_g1	hypothetical protein HHK36_014421 [Tetracentron sinense])	16.398	4.03548	9.89981e-150	1.64023e-146	yes	up	2520.04	2425.24	2676.84	171.94	177.26	194.08	2540.71	181.093	GO:2000022;GO:0009611;GO:0031347;GO:0005634	BP:regulation of jasmonic acid mediated signaling pathway;BP:response to wounding;BP:regulation of defense response;CC:nucleus;	K13464	JAZ	map04075	Plant hormone signal transduction)	ENOG410ZDCD	S:Function unknown)	sp|A2YNP2|TI10B_ORYSI;	Protein TIFY 10b OS=Oryza sativa subsp. indica OX=39946 GN=TIFY10B PE=3 SV=1;	PF06200	tify	tify domain
DN911_c0_g1	hypothetical protein FH972_008897 [Carpinus fangiana])	18.468	4.20695	2.80995e-129	3.34877e-126	yes	up	1031.58	1021.65	1056.18	60.86	63.04	75.39	1036.47	66.43	GO:0015031;GO:0031201;GO:0005484;GO:0051087	BP:protein transport;CC:SNARE complex;MF:SNAP receptor activity;MF:chaperone binding;	K18211	SNAP25	------	------	ENOG410Y3Y0	U:Intracellular trafficking, secretion, and vesicular transport)	sp|Q9LMG8|SNP30_ARATH;	Putative SNAP25 homologous protein SNAP30 OS=Arabidopsis thaliana OX=3702 GN=SNAP30 PE=3 SV=1;	PF12352	V-SNARE_C	Snare region anchored in the vesicle membrane C-terminus
DN9345_c0_g1	hypothetical protein HYC85_002233 [Camellia sinensis])	15.195	3.92553	9.16103e-165	1.83032e-161	yes	up	741.95	757.4	637.15	52.86	56.19	54.26	712.167	54.4367	GO:0005509	MF:calcium ion binding;	K13448	CML	map04626	Plant-pathogen interaction)	COG5126;COG5126;COG5126	D:Cell cycle control, cell division, chromosome partitioning);T:Signal transduction mechanisms);Z:Cytoskeleton)	sp|Q0DJV6|CML18_ORYSJ;	Probable calcium-binding protein CML18 OS=Oryza sativa subsp. japonica OX=39947 GN=CML18 PE=2 SV=1;	PF00036;PF13499;PF13405;PF13202;PF13833;PF12763;PF14658;PF10591;PF00404	EF-hand_1;EF-hand_7;EF-hand_6;EF-hand_5;EF-hand_8;EF-hand_4;EF-hand_9;SPARC_Ca_bdg;Dockerin_1	EF hand;EF-hand domain pair;EF-hand domain;EF hand;EF-hand domain pair;Cytoskeletal-regulatory complex EF hand;EF-hand domain;Secreted protein acidic and rich in cysteine Ca binding region;Dockerin type I domain
DN95039_c0_g1		15.206	3.92662	8.76403e-109	6.68922e-106	yes	up	2247.85	2352.4	3664.21	209.68	172.92	241.45	2754.82	208.017	------	------	------	------	------	------	------	------	------	------	------	------	------

## Sheet: Table S4
Supplementary Table 4: DEGs related to Ca2+ signal.
Gene id	Control_1	Control_2	Control_3	Cold_1	Cold_2	Cold_3	regulate	length	NR_hit-name	NR_description	Swiss-Prot_hit-name	Swiss-Prot_description		GO_id	GO_term	Go_description	KO_id	KO_name	Pathway_id	Pathway_definition	eggNOG_id	eggNOG_Functional Categories			Pfam_id	Domain	Domain description
DN14970_c0_g1	8.2	11.31	16.33	32.84	27.14	35.01	up	255	RXI08292.1	hypothetical protein DVH24_022436 [Malus domestica])	sp|O65717|CNGC1_ARATH;;	Cyclic nucleotide-gated ion channel 1 OS=Arabidopsis thaliana OX=3702 GN=CNGC1 PE=1 SV=1;;		GO:0006468;;GO:0018105;;GO:0035556;;GO:0046777;;GO:0005737;;GO:0005634;;GO:0004683;;GO:0009931;;GO:0004674;;GO:0005509;;GO:0004672;;GO:0005524;;GO:0005516;	biological_process;;biological_process;;biological_process;;biological_process;;cellular_component;;cellular_component;;molecular_function;;molecular_function;;molecular_function;;molecular_function;;molecular_function;;molecular_function;;molecular_function;;	BP:protein phosphorylation;;BP:peptidyl-serine phosphorylation;;BP:intracellular signal transduction;;BP:protein autophosphorylation;;CC:cytoplasm;;CC:nucleus;;MF:calmodulin-dependent protein kinase activity;;MF:calcium-dependent protein serine/threonine kinase activity;;MF:protein serine/threonine kinase activity;;MF:calcium ion binding;;MF:protein kinase activity;;MF:ATP binding;;MF:calmodulin …	K13412	CPK	map04626	Plant-pathogen interaction)	ENOG410XRMJ	T:Signal transduction mechanisms)			PF00069;;PF07714	Pkinase;;PK_Tyr_Ser-Thr	Protein kinase domain;;Protein tyrosine and serine/threonine kinase
DN1904_c0_g1	18.46	17.57	17.08	77.78	75.57	60.6	up	6348	XP_031107714.1	cyclic nucleotide-gated ion channel 1-like [Ipomoea triloba])	sp|O65717|CNGC1_ARATH;;	Cyclic nucleotide-gated ion channel 1 OS=Arabidopsis thaliana OX=3702 GN=CNGC1 PE=1 SV=1;;		GO:0005509;	molecular_function;;	MF:calcium ion binding;;	K13448	CML	map04626	Plant-pathogen interaction)	COG5126;;COG5126;;COG5126	D:Cell cycle control, cell division, chromosome partitioning);;T:Signal transduction mechanisms);;Z:Cytoskeleton)			PF00036;;PF13405;;PF13202;;PF13499;;PF13833	EF-hand_1;;EF-hand_6;;EF-hand_5;;EF-hand_7;;EF-hand_8	EF hand;;EF-hand domain;;EF hand;;EF-hand domain pair;;EF-hand domain pair
DN28037_c1_g1	0	0.22	0.61	2.61	1.88	0.66	up	654	KAG6619117.1	hypothetical protein I3842_Q109000 [Carya illinoinensis])	sp|O65717|CNGC1_ARATH;;	Cyclic nucleotide-gated ion channel 1 OS=Arabidopsis thaliana OX=3702 GN=CNGC1 PE=1 SV=1;;		GO:0016021;;GO:0005216;	cellular_component;;molecular_function;;	CC:integral component of membrane;;MF:ion channel activity;;	K05391	CNGC	map04626	Plant-pathogen interaction)	ENOG410XPSE	U:Intracellular trafficking, secretion, and vesicular transport)			PF00520	Ion_trans	Ion transport protein
DN32801_c0_g2	0	0.1	0.09	3.42	4.21	1.46	up	725	KAG6746661.1	hypothetical protein POTOM_049023 [Populus tomentosa])	sp|O65717|CNGC1_ARATH;;	Cyclic nucleotide-gated ion channel 1 OS=Arabidopsis thaliana OX=3702 GN=CNGC1 PE=1 SV=1;;		GO:0016021;;GO:0005249;	cellular_component;;molecular_function;;	CC:integral component of membrane;;MF:voltage-gated potassium channel activity;;	K05391	CNGC	map04626	Plant-pathogen interaction)	ENOG410XPSE	U:Intracellular trafficking, secretion, and vesicular transport)			PF00027	cNMP_binding	Cyclic nucleotide-binding domain
DN9020_c0_g1	91.53	91.71	57.92	150.08	141.24	181.1	up	3081	XP_038682145.1	cyclic nucleotide-gated ion channel 1-like [Tripterygium wilfordii])	sp|O65717|CNGC1_ARATH;;	Cyclic nucleotide-gated ion channel 1 OS=Arabidopsis thaliana OX=3702 GN=CNGC1 PE=1 SV=1;;		GO:0005509;	molecular_function;;	MF:calcium ion binding;;	K13448	CML	map04626	Plant-pathogen interaction)	COG5126;;COG5126;;COG5126	D:Cell cycle control, cell division, chromosome partitioning);;T:Signal transduction mechanisms);;Z:Cytoskeleton)			PF00036;;PF13499;;PF13202;;PF13405;;PF13833;;PF10591	EF-hand_1;;EF-hand_7;;EF-hand_5;;EF-hand_6;;EF-hand_8;;SPARC_Ca_bdg	EF hand;;EF-hand domain pair;;EF hand;;EF-hand domain;;EF-hand domain pair;;Secreted protein acidic and rich in cysteine Ca binding region
DN9020_c1_g1	13.69	12.31	9.19	21.69	20.46	20.93	up	554	GFQ08556.1	cyclic nucleotide-gated ion channel 1 [Phtheirospermum japonicum])	sp|O65717|CNGC1_ARATH;;	Cyclic nucleotide-gated ion channel 1 OS=Arabidopsis thaliana OX=3702 GN=CNGC1 PE=1 SV=1;;		GO:0006468;;GO:0018105;;GO:0035556;;GO:0046777;;GO:0005737;;GO:0005634;;GO:0004683;;GO:0009931;;GO:0005509;;GO:0004672;;GO:0005524;;GO:0005516;	biological_process;;biological_process;;biological_process;;biological_process;;cellular_component;;cellular_component;;molecular_function;;molecular_function;;molecular_function;;molecular_function;;molecular_function;;molecular_function;;	BP:protein phosphorylation;;BP:peptidyl-serine phosphorylation;;BP:intracellular signal transduction;;BP:protein autophosphorylation;;CC:cytoplasm;;CC:nucleus;;MF:calmodulin-dependent protein kinase activity;;MF:calcium-dependent protein serine/threonine kinase activity;;MF:calcium ion binding;;MF:protein kinase activity;;MF:ATP binding;;MF:calmodulin binding;;	K13412	CPK	map04626	Plant-pathogen interaction)	ENOG410XRMJ	T:Signal transduction mechanisms)			PF00069;;PF07714;;PF00036;;PF13499;;PF13202;;PF13405;;PF13833;;PF06293;;PF12763;;PF10591	Pkinase;;PK_Tyr_Ser-Thr;;EF-hand_1;;EF-hand_7;;EF-hand_5;;EF-hand_6;;EF-hand_8;;Kdo;;EF-hand_4;;SPARC_Ca_bdg	Protein kinase domain;;Protein tyrosine and serine/threonine kinase;;EF hand;;EF-hand domain pair;;EF hand;;EF-hand domain;;EF-hand domain pair;;Lipopolysaccharide kinase (Kdo/WaaP) family;;Cytoskeletal-regulatory complex EF hand;;Secreted protein acidic and rich in cysteine Ca binding region
DN16027_c0_g1	6.04	6.08	10.21	0.88	0.94	1.05	down	2517	EOY03579.1	Cyclic nucleotide-regulated ion channel family protein isoform 1 [Theobroma cacao])	sp|O65718|CNGC2_ARATH;;	Cyclic nucleotide-gated ion channel 2 OS=Arabidopsis thaliana OX=3702 GN=CNGC2 PE=1 SV=1;;		GO:0006468;;GO:0007165;;GO:0016021;;GO:0004674;;GO:0005524;	biological_process;;biological_process;;cellular_component;;molecular_function;;molecular_function;;	BP:protein phosphorylation;;BP:signal transduction;;CC:integral component of membrane;;MF:protein serine/threonine kinase activity;;MF:ATP binding;;	------	------	------	------	COG0515	T:Signal transduction mechanisms)			PF00069;;PF07714;;PF03822;;PF03109;;PF14531	Pkinase;;PK_Tyr_Ser-Thr;;NAF;;ABC1;;Kinase-like	Protein kinase domain;;Protein tyrosine and serine/threonine kinase;;NAF domain;;ABC1 atypical kinase-like domain;;Kinase-like
DN7898_c1_g1	16.67	16.72	16.25	9.38	5.49	6.07	down	2365	XP_015896826.2	cyclic nucleotide-gated ion channel 4 [Ziziphus jujuba var. spinosa])	sp|Q94AS9|CNGC4_ARATH;;	Cyclic nucleotide-gated ion channel 4 OS=Arabidopsis thaliana OX=3702 GN=CNGC4 PE=2 SV=2;;		GO:0006468;;GO:0007165;;GO:0016021;;GO:0004674;;GO:0004672;;GO:0005524;	biological_process;;biological_process;;cellular_component;;molecular_function;;molecular_function;;molecular_function;;	BP:protein phosphorylation;;BP:signal transduction;;CC:integral component of membrane;;MF:protein serine/threonine kinase activity;;MF:protein kinase activity;;MF:ATP binding;;	------	------	------	------	COG0515	T:Signal transduction mechanisms)			PF03822	NAF	NAF domain
DN15186_c0_g1	1.18	1.86	1.53	3.11	3.42	1.89	up	1346	PKI68137.1	hypothetical protein CRG98_011436 [Punica granatum])	sp|A0A072VMJ3|CN15C_MEDTR;;	Protein CNGC15c OS=Medicago truncatula OX=3880 GN=CNGC15C PE=1 SV=1;;		GO:0006468;;GO:0016020;;GO:0005509;;GO:0004672;;GO:0004842;;GO:0005524;	biological_process;;cellular_component;;molecular_function;;molecular_function;;molecular_function;;molecular_function;;	BP:protein phosphorylation;;CC:membrane;;MF:calcium ion binding;;MF:protein kinase activity;;MF:ubiquitin-protein transferase activity;;MF:ATP binding;;	K13412	CPK	map04626	Plant-pathogen interaction)	ENOG410XRMJ	T:Signal transduction mechanisms)			------	------	------
DN21820_c0_g2	2.07	1.9	3.1	0.67	0.96	0.4	down	1192	XP_002511425.1	probable cyclic nucleotide-gated ion channel 16 isoform X1 [Ricinus communis])	sp|Q8L7Z0|CNG17_ARATH;;	Cyclic nucleotide-gated ion channel 17 OS=Arabidopsis thaliana OX=3702 GN=CNGC17 PE=1 SV=1;;		GO:0005509;	molecular_function;;	MF:calcium ion binding;;	K13448	CML	map04626	Plant-pathogen interaction)	COG5126;;COG5126;;COG5126	D:Cell cycle control, cell division, chromosome partitioning);;T:Signal transduction mechanisms);;Z:Cytoskeleton)			------	------	------
DN33989_c0_g1	2.57	1.7	2.02	0	0.04	0.06	down	1548	KAA8530255.1	hypothetical protein F0562_004964 [Nyssa sinensis])	sp|Q9LEQ3|CNG18_ARATH;;	Cyclic nucleotide-gated ion channel 18 OS=Arabidopsis thaliana OX=3702 GN=CNGC18 PE=1 SV=1;;		GO:0005509;	molecular_function;;	MF:calcium ion binding;;	K13448	CML	map04626	Plant-pathogen interaction)	COG5126;;COG5126;;COG5126	D:Cell cycle control, cell division, chromosome partitioning);;T:Signal transduction mechanisms);;Z:Cytoskeleton)			PF00036;;PF13499;;PF13202;;PF13405;;PF13833	EF-hand_1;;EF-hand_7;;EF-hand_5;;EF-hand_6;;EF-hand_8	EF hand;;EF-hand domain pair;;EF hand;;EF-hand domain;;EF-hand domain pair
DN3359_c0_g2	24.72	25.47	17.88	90.89	97.3	101.33	up	6109	EOY19699.1	Cyclic nucleotide-binding transporter 1 isoform 10 [Theobroma cacao])	sp|Q9LD37|CNG20_ARATH;;	Probable cyclic nucleotide-gated ion channel 20, chloroplastic OS=Arabidopsis thaliana OX=3702 GN=CNGC20 PE=2 SV=1;;		GO:0006468;;GO:0007165;;GO:0004674;;GO:0005524;;GO:0004672;	biological_process;;biological_process;;molecular_function;;molecular_function;;molecular_function;;	BP:protein phosphorylation;;BP:signal transduction;;MF:protein serine/threonine kinase activity;;MF:ATP binding;;MF:protein kinase activity;;	K07198	PRKAA, AMPK	------	------	COG0515	T:Signal transduction mechanisms)			PF00069;;PF07714;;PF03822;;PF14531;;PF12330;;PF03109	Pkinase;;PK_Tyr_Ser-Thr;;NAF;;Kinase-like;;Haspin_kinase;;ABC1	Protein kinase domain;;Protein tyrosine and serine/threonine kinase;;NAF domain;;Kinase-like;;Haspin like kinase domain;;ABC1 atypical kinase-like domain
DN14416_c0_g1	2.24	2.38	1.79	5.51	6.15	5.56	up	1435	PQM34202.1	calmodulin-like protein 3 [Prunus yedoensis var. nudiflora])	sp|O22845|CML5_ARATH;;	Calmodulin-like protein 5 OS=Arabidopsis thaliana OX=3702 GN=CML5 PE=2 SV=2;;		GO:0016021;;GO:0005216;	cellular_component;;molecular_function;;	CC:integral component of membrane;;MF:ion channel activity;;	K05391	CNGC	map04626	Plant-pathogen interaction)	ENOG410XPSE	U:Intracellular trafficking, secretion, and vesicular transport)			PF00520;;PF00027	Ion_trans;;cNMP_binding	Ion transport protein;;Cyclic nucleotide-binding domain
DN90669_c0_g2	0.16	0.24	0.14	4.15	2.77	1.46	up	840	POE67941.1	calmodulin-like protein 8 [Quercus suber])	sp|Q948R0|CML5_ORYSJ;;	Calmodulin-like protein 5 OS=Oryza sativa subsp. japonica OX=39947 GN=CML5 PE=2 SV=1;;		GO:0006468;;GO:0005509;;GO:0005524;;GO:0004672;	biological_process;;molecular_function;;molecular_function;;molecular_function;;	BP:protein phosphorylation;;MF:calcium ion binding;;MF:ATP binding;;MF:protein kinase activity;;	K13412	CPK	map04626	Plant-pathogen interaction)	ENOG410XRMJ	T:Signal transduction mechanisms)			PF00036;;PF13202;;PF13499;;PF13405;;PF13833	EF-hand_1;;EF-hand_5;;EF-hand_7;;EF-hand_6;;EF-hand_8	EF hand;;EF hand;;EF-hand domain pair;;EF-hand domain;;EF-hand domain pair
DN4490_c0_g2	2.99	4.21	1.93	22.03	16.72	25.41	up	657	XP_010102297.1	calmodulin-like protein 11 [Morus notabilis])	sp|P04464|CALM_WHEAT;;	Calmodulin OS=Triticum aestivum OX=4565 PE=1 SV=3;;		GO:0016020;;GO:0016021;;GO:0005216;	cellular_component;;cellular_component;;molecular_function;;	CC:membrane;;CC:integral component of membrane;;MF:ion channel activity;;	K05391	CNGC	map04626	Plant-pathogen interaction)	ENOG410XPSE	U:Intracellular trafficking, secretion, and vesicular transport)			PF00027	cNMP_binding	Cyclic nucleotide-binding domain
DN90669_c0_g4	0	0	0	4.54	2.86	2.88	up	275	XP_038721363.1	calmodulin-like protein 8 [Tripterygium wilfordii])	sp|Q9LIK5|CML11_ARATH;;	Calmodulin-like protein 11 OS=Arabidopsis thaliana OX=3702 GN=CML11 PE=2 SV=1;;		GO:0006468;;GO:0007165;;GO:0009409;;GO:0035556;;GO:0004674;;GO:0004672;;GO:0005524;	biological_process;;biological_process;;biological_process;;biological_process;;molecular_function;;molecular_function;;molecular_function;;	BP:protein phosphorylation;;BP:signal transduction;;BP:response to cold;;BP:intracellular signal transduction;;MF:protein serine/threonine kinase activity;;MF:protein kinase activity;;MF:ATP binding;;	K12761	SNF1	------	------	COG0515	T:Signal transduction mechanisms)			PF00069;;PF07714;;PF03822;;PF03109;;PF14531	Pkinase;;PK_Tyr_Ser-Thr;;NAF;;ABC1;;Kinase-like	Protein kinase domain;;Protein tyrosine and serine/threonine kinase;;NAF domain;;ABC1 atypical kinase-like domain;;Kinase-like
DN4484_c0_g3	67.66	67.08	64.02	102.67	114.82	129.78	up	1231	NP_001268124.1	serine/threonine kinase-like [Vitis vinifera])	sp|Q94AZ4|CML13_ARATH;;	Probable calcium-binding protein CML13 OS=Arabidopsis thaliana OX=3702 GN=CML13 PE=2 SV=1;;		GO:0016021;;GO:0005216;	cellular_component;;molecular_function;;	CC:integral component of membrane;;MF:ion channel activity;;	K05391	CNGC	map04626	Plant-pathogen interaction)	ENOG410XPSE	U:Intracellular trafficking, secretion, and vesicular transport)			PF00520	Ion_trans	Ion transport protein
DN9345_c0_g1	52.86	56.19	54.26	741.95	757.4	637.15	up	901	KAF5961024.1	hypothetical protein HYC85_002233 [Camellia sinensis])	sp|Q0DJV6|CML18_ORYSJ;;	Probable calcium-binding protein CML18 OS=Oryza sativa subsp. japonica OX=39947 GN=CML18 PE=2 SV=1;;		GO:0006468;;GO:0018105;;GO:0035556;;GO:0046777;;GO:0005737;;GO:0005634;;GO:0005886;;GO:0004683;;GO:0004672;;GO:0009931;;GO:0005516;;GO:0005524;;GO:0005509;	biological_process;;biological_process;;biological_process;;biological_process;;cellular_component;;cellular_component;;cellular_component;;molecular_function;;molecular_function;;molecular_function;;molecular_function;;molecular_function;;molecular_function;;	BP:protein phosphorylation;;BP:peptidyl-serine phosphorylation;;BP:intracellular signal transduction;;BP:protein autophosphorylation;;CC:cytoplasm;;CC:nucleus;;CC:plasma membrane;;MF:calmodulin-dependent protein kinase activity;;MF:protein kinase activity;;MF:calcium-dependent protein serine/threonine kinase activity;;MF:calmodulin binding;;MF:ATP binding;;MF:calcium ion binding;;	K13412	CPK	map04626	Plant-pathogen interaction)	ENOG410XRMJ	T:Signal transduction mechanisms)			PF00069;;PF07714;;PF00036;;PF13499;;PF13202;;PF13405;;PF13833;;PF14531;;PF03109;;PF10591;;PF06293	Pkinase;;PK_Tyr_Ser-Thr;;EF-hand_1;;EF-hand_7;;EF-hand_5;;EF-hand_6;;EF-hand_8;;Kinase-like;;ABC1;;SPARC_Ca_bdg;;Kdo	Protein kinase domain;;Protein tyrosine and serine/threonine kinase;;EF hand;;EF-hand domain pair;;EF hand;;EF-hand domain;;EF-hand domain pair;;Kinase-like;;ABC1 atypical kinase-like domain;;Secreted protein acidic and rich in cysteine Ca binding region;;Lipopolysaccharide kinase (Kdo/WaaP) family
DN9345_c0_g2	10.26	8.36	9.21	142.96	123.69	159.7	up	1608	KAF5961024.1	hypothetical protein HYC85_002233 [Camellia sinensis])	sp|Q0DJV6|CML18_ORYSJ;;	Probable calcium-binding protein CML18 OS=Oryza sativa subsp. japonica OX=39947 GN=CML18 PE=2 SV=1;;		GO:0016021;;GO:0005216;	cellular_component;;molecular_function;;	CC:integral component of membrane;;MF:ion channel activity;;	K05391	CNGC	map04626	Plant-pathogen interaction)	ENOG410XPSE	U:Intracellular trafficking, secretion, and vesicular transport)			------	------	------
DN4117_c0_g1	5.48	6.16	3.79	26.28	24.58	16.01	up	2595	KAH8519397.1	hypothetical protein H0E87_000978 [Populus deltoides])	sp|Q8RYJ8|CML19_ORYSJ;;	Putative calcium-binding protein CML19 OS=Oryza sativa subsp. japonica OX=39947 GN=CML19 PE=3 SV=1;;		GO:0006468;;GO:0018105;;GO:0035556;;GO:0046777;;GO:0005737;;GO:0016021;;GO:0005634;;GO:0004683;;GO:0009931;;GO:0004674;;GO:0005509;;GO:0004672;;GO:0005524;;GO:0005516;	biological_process;;biological_process;;biological_process;;biological_process;;cellular_component;;cellular_component;;cellular_component;;molecular_function;;molecular_function;;molecular_function;;molecular_function;;molecular_function;;molecular_function;;molecular_function;;	BP:protein phosphorylation;;BP:peptidyl-serine phosphorylation;;BP:intracellular signal transduction;;BP:protein autophosphorylation;;CC:cytoplasm;;CC:integral component of membrane;;CC:nucleus;;MF:calmodulin-dependent protein kinase activity;;MF:calcium-dependent protein serine/threonine kinase activity;;MF:protein serine/threonine kinase activity;;MF:calcium ion binding;;MF:protein kinase activ…	K13412	CPK	map04626	Plant-pathogen interaction)	ENOG410XRMJ	T:Signal transduction mechanisms)			------	------	------
DN8719_c0_g1	1.73	1.98	2.49	3.74	3.86	4.72	up	1460	XP_017975500.1	PREDICTED: probable calcium-binding protein CML22 isoform X2 [Theobroma cacao])	sp|Q9LRN6|CML22_ARATH;;	Probable calcium-binding protein CML22 OS=Arabidopsis thaliana OX=3702 GN=CML22 PE=3 SV=1;;		GO:0016020;;GO:0016021;;GO:0005216;	cellular_component;;cellular_component;;molecular_function;;	CC:membrane;;CC:integral component of membrane;;MF:ion channel activity;;	K05391	CNGC	map04626	Plant-pathogen interaction)	ENOG410XPSE	U:Intracellular trafficking, secretion, and vesicular transport)			------	------	------
DN15509_c0_g3	1.56	1.71	1	4.61	2.7	2.73	up	1078	XP_011655449.1	probable calcium-binding protein CML25 [Cucumis sativus])	sp|Q9FYK2|CML25_ARATH;;	Probable calcium-binding protein CML25 OS=Arabidopsis thaliana OX=3702 GN=CML25 PE=2 SV=1;;		GO:0006468;;GO:0018105;;GO:0035556;;GO:0046777;;GO:0005737;;GO:0005634;;GO:0004683;;GO:0009931;;GO:0004674;;GO:0005509;;GO:0004672;;GO:0005524;;GO:0005516;	biological_process;;biological_process;;biological_process;;biological_process;;cellular_component;;cellular_component;;molecular_function;;molecular_function;;molecular_function;;molecular_function;;molecular_function;;molecular_function;;molecular_function;;	BP:protein phosphorylation;;BP:peptidyl-serine phosphorylation;;BP:intracellular signal transduction;;BP:protein autophosphorylation;;CC:cytoplasm;;CC:nucleus;;MF:calmodulin-dependent protein kinase activity;;MF:calcium-dependent protein serine/threonine kinase activity;;MF:protein serine/threonine kinase activity;;MF:calcium ion binding;;MF:protein kinase activity;;MF:ATP binding;;MF:calmodulin …	K13412	CPK	map04626	Plant-pathogen interaction)	ENOG410XRMJ	T:Signal transduction mechanisms)			PF00069	Pkinase	Protein kinase domain
DN1109_c0_g1	346.16	352.04	270.49	627.06	607.39	626.47	up	1160	XP_021621838.1	probable calcium-binding protein CML36 [Manihot esculenta])	sp|P30188|CML35_ARATH;;	Probable calcium-binding protein CML35 OS=Arabidopsis thaliana OX=3702 GN=CML35 PE=2 SV=2;;		GO:0006468;;GO:0004674;;GO:0005509;;GO:0005524;;GO:0004672;	biological_process;;molecular_function;;molecular_function;;molecular_function;;molecular_function;;	BP:protein phosphorylation;;MF:protein serine/threonine kinase activity;;MF:calcium ion binding;;MF:ATP binding;;MF:protein kinase activity;;	K13412	CPK	map04626	Plant-pathogen interaction)	ENOG410XRMJ	T:Signal transduction mechanisms)			------	------	------
DN1109_c0_g4	0	0.42	0	1.41	1.18	0.76	up	679	XP_038720282.1	probable calcium-binding protein CML35 [Tripterygium wilfordii])	sp|Q9SS31|CML36_ARATH;;	Probable calcium-binding protein CML36 OS=Arabidopsis thaliana OX=3702 GN=CML36 PE=2 SV=1;;		GO:0006468;;GO:0005509;;GO:0005524;;GO:0004672;	biological_process;;molecular_function;;molecular_function;;molecular_function;;	BP:protein phosphorylation;;MF:calcium ion binding;;MF:ATP binding;;MF:protein kinase activity;;	K13412	CPK	map04626	Plant-pathogen interaction)	ENOG410XRMJ	T:Signal transduction mechanisms)			------	------	------
DN4117_c0_g3	11.71	9.42	6.8	78.77	69.73	79.34	up	628	XP_034209381.1	calcium-binding protein CML38 [Prunus dulcis])	sp|Q9SRE6|CML38_ARATH;;	Calcium-binding protein CML38 OS=Arabidopsis thaliana OX=3702 GN=CML38 PE=1 SV=1;;		GO:0016021;;GO:0016020;;GO:0005249;;GO:0003676;;GO:0005216;;GO:0005524;	cellular_component;;cellular_component;;molecular_function;;molecular_function;;molecular_function;;molecular_function;;	CC:integral component of membrane;;CC:membrane;;MF:voltage-gated potassium channel activity;;MF:nucleic acid binding;;MF:ion channel activity;;MF:ATP binding;;	K05391	CNGC	map04626	Plant-pathogen interaction)	ENOG410XPSE	U:Intracellular trafficking, secretion, and vesicular transport)			------	------	------
DN42086_c0_g1	44.47	46.52	43.46	779.82	768.96	560.04	up	1851	XP_028077039.1	calcium-binding allergen Bet v 3 [Camellia sinensis])	sp|Q9SVG9|CML42_ARATH;;	Calcium-binding protein CML42 OS=Arabidopsis thaliana OX=3702 GN=CML42 PE=1 SV=1;;		GO:0006468;;GO:0004674;;GO:0005509;;GO:0005524;;GO:0004672;	biological_process;;molecular_function;;molecular_function;;molecular_function;;molecular_function;;	BP:protein phosphorylation;;MF:protein serine/threonine kinase activity;;MF:calcium ion binding;;MF:ATP binding;;MF:protein kinase activity;;	K13412	CPK	map04626	Plant-pathogen interaction)	ENOG410XRMJ	T:Signal transduction mechanisms)			PF00036;;PF13405;;PF13202;;PF13499;;PF13833	EF-hand_1;;EF-hand_6;;EF-hand_5;;EF-hand_7;;EF-hand_8	EF hand;;EF-hand domain;;EF hand;;EF-hand domain pair;;EF-hand domain pair
DN7462_c0_g1	8.77	7.72	6.46	35.19	35.31	43.16	up	783	OMO91207.1	Calcium-binding EF-hand [Corchorus capsularis])	sp|Q9LPK5|CML44_ARATH;;	Probable calcium-binding protein CML44 OS=Arabidopsis thaliana OX=3702 GN=CML44 PE=2 SV=2;;		GO:0016021;;GO:0005886;;GO:0005216;	cellular_component;;cellular_component;;molecular_function;;	CC:integral component of membrane;;CC:plasma membrane;;MF:ion channel activity;;	K05391	CNGC	map04626	Plant-pathogen interaction)	ENOG410XPSE	U:Intracellular trafficking, secretion, and vesicular transport)			PF00520;;PF00027	Ion_trans;;cNMP_binding	Ion transport protein;;Cyclic nucleotide-binding domain
DN7462_c0_g2	18.87	17.01	9.2	42.1	23.39	20.12	up	764	KAF3976399.1	hypothetical protein CMV_000419 [Castanea mollissima])	sp|Q9LPK5|CML44_ARATH;;	Probable calcium-binding protein CML44 OS=Arabidopsis thaliana OX=3702 GN=CML44 PE=2 SV=2;;		GO:0006468;;GO:0007165;;GO:0004674;;GO:0005524;	biological_process;;biological_process;;molecular_function;;molecular_function;;	BP:protein phosphorylation;;BP:signal transduction;;MF:protein serine/threonine kinase activity;;MF:ATP binding;;	K07198	PRKAA, AMPK	------	------	------	------			PF00069;;PF07714;;PF03822;;PF14531;;PF03109	Pkinase;;PK_Tyr_Ser-Thr;;NAF;;Kinase-like;;ABC1	Protein kinase domain;;Protein tyrosine and serine/threonine kinase;;NAF domain;;Kinase-like;;ABC1 atypical kinase-like domain
DN16677_c0_g2	124.9	122.54	122.05	204.49	288.28	315.46	up	2600	KAA8517162.1	hypothetical protein F0562_017455 [Nyssa sinensis])	sp|Q8W4L0|CML49_ARATH;;	Probable calcium-binding protein CML49 OS=Arabidopsis thaliana OX=3702 GN=CML49 PE=2 SV=1;;		GO:0005509;	molecular_function;;	MF:calcium ion binding;;	K13448	CML	map04626	Plant-pathogen interaction)	ENOG410YKQK	S:Function unknown)			PF00036;;PF13405;;PF13202;;PF13499	EF-hand_1;;EF-hand_6;;EF-hand_5;;EF-hand_7	EF hand;;EF-hand domain;;EF hand;;EF-hand domain pair
DN4512_c0_g1	5.17	4.73	6.28	0.32	1.62	0.7	down	1288	KAE8022634.1	hypothetical protein FH972_008417 [Carpinus fangiana])	sp|P0DH95|CALM1_ARATH;;	Calmodulin-1 OS=Arabidopsis thaliana OX=3702 GN=CAM1 PE=1 SV=1;;		GO:0006468;;GO:0007165;;GO:0035556;;GO:0004674;;GO:0005524;	biological_process;;biological_process;;biological_process;;molecular_function;;molecular_function;;	BP:protein phosphorylation;;BP:signal transduction;;BP:intracellular signal transduction;;MF:protein serine/threonine kinase activity;;MF:ATP binding;;	------	------	------	------	COG0515	T:Signal transduction mechanisms)			PF00069;;PF07714;;PF14531;;PF03109;;PF01163;;PF06293	Pkinase;;PK_Tyr_Ser-Thr;;Kinase-like;;ABC1;;RIO1;;Kdo	Protein kinase domain;;Protein tyrosine and serine/threonine kinase;;Kinase-like;;ABC1 atypical kinase-like domain;;RIO1 family;;Lipopolysaccharide kinase (Kdo/WaaP) family
DN54896_c0_g1	7.8	7.81	4.54	102.39	95.54	140.51	up	553	CAA67054.1	calmodulin-2 [Capsicum annuum])	sp|Q71UH5|CALM_GLOSP;;	Calmodulin OS=Globisporangium splendens OX=82926 PE=2 SV=1;;		GO:0006468;;GO:0007165;;GO:0009788;;GO:0016021;;GO:0004674;;GO:0005524;	biological_process;;biological_process;;biological_process;;cellular_component;;molecular_function;;molecular_function;;	BP:protein phosphorylation;;BP:signal transduction;;BP:negative regulation of abscisic acid-activated signaling pathway;;CC:integral component of membrane;;MF:protein serine/threonine kinase activity;;MF:ATP binding;;	K07198	PRKAA, AMPK	------	------	COG0515	T:Signal transduction mechanisms)			PF00069;;PF07714;;PF03822;;PF14531;;PF03109	Pkinase;;PK_Tyr_Ser-Thr;;NAF;;Kinase-like;;ABC1	Protein kinase domain;;Protein tyrosine and serine/threonine kinase;;NAF domain;;Kinase-like;;ABC1 atypical kinase-like domain
DN12888_c0_g1	38.28	40.81	44.42	167.29	193.52	188.05	up	580	RVX04213.1	Calcium-dependent protein kinase 1 [Vitis vinifera])	sp|A2ZVI7|CDPK1_ORYSJ;;	Calcium-dependent protein kinase 1 OS=Oryza sativa subsp. japonica OX=39947 GN=CPK1 PE=2 SV=1;;		GO:0005509;	molecular_function;;	MF:calcium ion binding;;	K13448	CML	map04626	Plant-pathogen interaction)	COG5126;;COG5126;;COG5126	D:Cell cycle control, cell division, chromosome partitioning);;T:Signal transduction mechanisms);;Z:Cytoskeleton)			PF00036;;PF13499;;PF13405;;PF13202;;PF13833;;PF14658;;PF12763;;PF10591	EF-hand_1;;EF-hand_7;;EF-hand_6;;EF-hand_5;;EF-hand_8;;EF-hand_9;;EF-hand_4;;SPARC_Ca_bdg	EF hand;;EF-hand domain pair;;EF-hand domain;;EF hand;;EF-hand domain pair;;EF-hand domain;;Cytoskeletal-regulatory complex EF hand;;Secreted protein acidic and rich in cysteine Ca binding region
DN4802_c0_g1	6.22	6.43	6.63	127.27	121.55	71.97	up	3525	KAF7851970.1	hypothetical protein BT93_L1669 [Corymbia citriodora subsp. variegata])	sp|Q06850|CDPK1_ARATH;;	Calcium-dependent protein kinase 1 OS=Arabidopsis thaliana OX=3702 GN=CPK1 PE=1 SV=1;;		GO:0006468;;GO:0007165;;GO:0016021;;GO:0004674;;GO:0004672;;GO:0005524;	biological_process;;biological_process;;cellular_component;;molecular_function;;molecular_function;;molecular_function;;	BP:protein phosphorylation;;BP:signal transduction;;CC:integral component of membrane;;MF:protein serine/threonine kinase activity;;MF:protein kinase activity;;MF:ATP binding;;	------	------	------	------	COG0515	T:Signal transduction mechanisms)			PF00069;;PF07714;;PF03822;;PF14531;;PF03109	Pkinase;;PK_Tyr_Ser-Thr;;NAF;;Kinase-like;;ABC1	Protein kinase domain;;Protein tyrosine and serine/threonine kinase;;NAF domain;;Kinase-like;;ABC1 atypical kinase-like domain
DN29574_c0_g1	0	0.54	0	6.39	2.45	2.4	up	291	ABA27065.1	TO92a-3, partial [Taraxacum officinale])	sp|P49101|CDPK2_MAIZE;;	Calcium-dependent protein kinase 2 OS=Zea mays OX=4577 GN=CPK2 PE=2 SV=1;;		GO:0006468;;GO:0051592;;GO:0007165;;GO:0009268;;GO:0004674;;GO:0005524;	biological_process;;biological_process;;biological_process;;biological_process;;molecular_function;;molecular_function;;	BP:protein phosphorylation;;BP:response to calcium ion;;BP:signal transduction;;BP:response to pH;;MF:protein serine/threonine kinase activity;;MF:ATP binding;;	------	------	------	------	COG0515	T:Signal transduction mechanisms)			PF00069;;PF07714;;PF03822;;PF14531;;PF03109	Pkinase;;PK_Tyr_Ser-Thr;;NAF;;Kinase-like;;ABC1	Protein kinase domain;;Protein tyrosine and serine/threonine kinase;;NAF domain;;Kinase-like;;ABC1 atypical kinase-like domain
DN4451_c0_g2	59.22	59.48	57.14	127.34	123.82	117.5	up	3040	OVA01878.1	Protein kinase domain [Macleaya cordata])	sp|Q42479|CDPK3_ARATH;;	Calcium-dependent protein kinase 3 OS=Arabidopsis thaliana OX=3702 GN=CPK3 PE=1 SV=1;;		GO:0005509;	molecular_function;;	MF:calcium ion binding;;	K13448	CML	map04626	Plant-pathogen interaction)	COG5126;;COG5126;;COG5126	D:Cell cycle control, cell division, chromosome partitioning);;T:Signal transduction mechanisms);;Z:Cytoskeleton)			PF00036;;PF13202;;PF13405;;PF13499;;PF13833	EF-hand_1;;EF-hand_5;;EF-hand_6;;EF-hand_7;;EF-hand_8	EF hand;;EF hand;;EF-hand domain;;EF-hand domain pair;;EF-hand domain pair
DN26725_c0_g1	1.27	1.58	0.93	18.19	29.08	8.99	up	647	KAH0983223.1	hypothetical protein GBA52_010400, partial [Prunus armeniaca])	sp|A5A7I7|CDPK4_SOLTU;;	Calcium-dependent protein kinase 4 OS=Solanum tuberosum OX=4113 GN=CPK4 PE=2 SV=1;;		GO:0006468;;GO:0007165;;GO:0004674;;GO:0005524;	biological_process;;biological_process;;molecular_function;;molecular_function;;	BP:protein phosphorylation;;BP:signal transduction;;MF:protein serine/threonine kinase activity;;MF:ATP binding;;	------	------	------	------	COG0515	T:Signal transduction mechanisms)			PF00069;;PF07714;;PF03822;;PF03109;;PF14531;;PF06293	Pkinase;;PK_Tyr_Ser-Thr;;NAF;;ABC1;;Kinase-like;;Kdo	Protein kinase domain;;Protein tyrosine and serine/threonine kinase;;NAF domain;;ABC1 atypical kinase-like domain;;Kinase-like;;Lipopolysaccharide kinase (Kdo/WaaP) family
DN3012_c0_g1	31.48	30.4	25.29	72.25	74.51	68.99	up	2580	XP_021281571.1	calcium-dependent protein kinase 32-like [Herrania umbratica])	sp|Q42438|CDPK8_ARATH;;	Calcium-dependent protein kinase 8 OS=Arabidopsis thaliana OX=3702 GN=CPK8 PE=1 SV=1;;		GO:0006468;;GO:0007165;;GO:0016021;;GO:0004674;;GO:0005524;	biological_process;;biological_process;;cellular_component;;molecular_function;;molecular_function;;	BP:protein phosphorylation;;BP:signal transduction;;CC:integral component of membrane;;MF:protein serine/threonine kinase activity;;MF:ATP binding;;	------	------	------	------	COG0515	T:Signal transduction mechanisms)			PF00069;;PF07714;;PF03822;;PF03109;;PF14531;;PF06293	Pkinase;;PK_Tyr_Ser-Thr;;NAF;;ABC1;;Kinase-like;;Kdo	Protein kinase domain;;Protein tyrosine and serine/threonine kinase;;NAF domain;;ABC1 atypical kinase-like domain;;Kinase-like;;Lipopolysaccharide kinase (Kdo/WaaP) family
DN12777_c0_g4	12.98	17.04	12.06	31.4	32.81	41.22	up	2053	KAA8539057.1	hypothetical protein F0562_025749 [Nyssa sinensis])	sp|Q6F3A6|CDPKA_ORYSJ;;	Calcium-dependent protein kinase 10 OS=Oryza sativa subsp. japonica OX=39947 GN=CPK10 PE=2 SV=1;;		GO:0005509;	molecular_function;;	MF:calcium ion binding;;	K13448	CML	map04626	Plant-pathogen interaction)	COG5126;;COG5126;;COG5126	D:Cell cycle control, cell division, chromosome partitioning);;T:Signal transduction mechanisms);;Z:Cytoskeleton)			PF00036;;PF13499;;PF13405;;PF13202;;PF13833;;PF12763;;PF14658;;PF10591;;PF00404	EF-hand_1;;EF-hand_7;;EF-hand_6;;EF-hand_5;;EF-hand_8;;EF-hand_4;;EF-hand_9;;SPARC_Ca_bdg;;Dockerin_1	EF hand;;EF-hand domain pair;;EF-hand domain;;EF hand;;EF-hand domain pair;;Cytoskeletal-regulatory complex EF hand;;EF-hand domain;;Secreted protein acidic and rich in cysteine Ca binding region;;Dockerin type I domain
DN57104_c0_g1	2.32	0	3.53	26.36	12.91	1.56	up	242	RRT73202.1	hypothetical protein B296_00033664 [Ensete ventricosum])	sp|Q9FXQ3|CDPKD_ORYSJ;;	Calcium-dependent protein kinase 13 OS=Oryza sativa subsp. japonica OX=39947 GN=CPK13 PE=2 SV=1;;		GO:0005509;	molecular_function;;	MF:calcium ion binding;;	K13448	CML	map04626	Plant-pathogen interaction)	COG5126;;COG5126;;COG5126	D:Cell cycle control, cell division, chromosome partitioning);;T:Signal transduction mechanisms);;Z:Cytoskeleton)			------	------	------
DN1630_c0_g1	31.54	37.61	28.34	140.33	133.83	114.01	up	5039	ESR38713.1	hypothetical protein CICLE_v10025251mg [Citrus clementina])	sp|Q7XJR9|CDPKG_ARATH;;	Calcium-dependent protein kinase 16 OS=Arabidopsis thaliana OX=3702 GN=CPK16 PE=1 SV=1;;		GO:0016021;;GO:0005216;	cellular_component;;molecular_function;;	CC:integral component of membrane;;MF:ion channel activity;;	K05391	CNGC	map04626	Plant-pathogen interaction)	ENOG410XPSE	U:Intracellular trafficking, secretion, and vesicular transport)			------	------	------
DN22110_c0_g1	15.15	11.67	15.07	46.61	29.97	24.42	up	405	XP_024032872.1	calcium-dependent protein kinase 16 isoform X2 [Morus notabilis])	sp|Q7XJR9|CDPKG_ARATH;;	Calcium-dependent protein kinase 16 OS=Arabidopsis thaliana OX=3702 GN=CPK16 PE=1 SV=1;;		GO:0005509;	molecular_function;;	MF:calcium ion binding;;	K13448	CML	map04626	Plant-pathogen interaction)	COG5126;;COG5126;;COG5126	D:Cell cycle control, cell division, chromosome partitioning);;T:Signal transduction mechanisms);;Z:Cytoskeleton)			------	------	------
DN24463_c0_g1	0.65	1.24	0.67	3.95	5.16	1.11	up	819	XP_024011474.1	calcium-dependent protein kinase 17 isoform X3 [Eutrema salsugineum])	sp|Q9FMP5|CDPKH_ARATH;;	Calcium-dependent protein kinase 17 OS=Arabidopsis thaliana OX=3702 GN=CPK17 PE=2 SV=1;;		GO:0016021;;GO:0005216;	cellular_component;;molecular_function;;	CC:integral component of membrane;;MF:ion channel activity;;	K05391	CNGC	map04626	Plant-pathogen interaction)	ENOG410XPSE	U:Intracellular trafficking, secretion, and vesicular transport)			PF00520;;PF00027	Ion_trans;;cNMP_binding	Ion transport protein;;Cyclic nucleotide-binding domain
DN4105_c0_g1	234.92	234.65	220.25	458.73	476.42	330.69	up	4368	KAE8125547.1	hypothetical protein FH972_020340 [Carpinus fangiana])	sp|P53683|CDPKJ_ORYSJ;;	Calcium-dependent protein kinase 19 OS=Oryza sativa subsp. japonica OX=39947 GN=CPK19 PE=2 SV=2;;		GO:0005509;	molecular_function;;	MF:calcium ion binding;;	K13448	CML	map04626	Plant-pathogen interaction)	COG5126;;COG5126;;COG5126	D:Cell cycle control, cell division, chromosome partitioning);;T:Signal transduction mechanisms);;Z:Cytoskeleton)			PF13405;;PF13499;;PF00036;;PF13833;;PF13202	EF-hand_6;;EF-hand_7;;EF-hand_1;;EF-hand_8;;EF-hand_5	EF-hand domain;;EF-hand domain pair;;EF hand;;EF-hand domain pair;;EF hand
DN15708_c0_g1	0.27	0.19	0.31	1.1	1.19	0.53	up	2074	XP_006473712.1	calcium-dependent protein kinase 29 isoform X1 [Citrus sinensis])	sp|Q8RWL2|CDPKT_ARATH;;	Calcium-dependent protein kinase 29 OS=Arabidopsis thaliana OX=3702 GN=CPK29 PE=2 SV=2;;		GO:0016021;;GO:0005216;	cellular_component;;molecular_function;;	CC:integral component of membrane;;MF:ion channel activity;;	K05391	CNGC	map04626	Plant-pathogen interaction)	ENOG410XPSE	U:Intracellular trafficking, secretion, and vesicular transport)			PF00520;;PF00027	Ion_trans;;cNMP_binding	Ion transport protein;;Cyclic nucleotide-binding domain
DN21052_c0_g1	5.13	7.21	8.71	24.55	28.63	27.6	up	520	KAG5532370.1	hypothetical protein RHGRI_026862 [Rhododendron griersonianum])	sp|Q6NLQ6|CDPKW_ARATH;;	Calcium-dependent protein kinase 32 OS=Arabidopsis thaliana OX=3702 GN=CPK32 PE=1 SV=1;;		GO:0005509;	molecular_function;;	MF:calcium ion binding;;	K13448	CML	map04626	Plant-pathogen interaction)	COG5126;;COG5126;;COG5126	D:Cell cycle control, cell division, chromosome partitioning);;T:Signal transduction mechanisms);;Z:Cytoskeleton)			PF00036;;PF13202;;PF13405;;PF13499;;PF13833;;PF10591;;PF12763	EF-hand_1;;EF-hand_5;;EF-hand_6;;EF-hand_7;;EF-hand_8;;SPARC_Ca_bdg;;EF-hand_4	EF hand;;EF hand;;EF-hand domain;;EF-hand domain pair;;EF-hand domain pair;;Secreted protein acidic and rich in cysteine Ca binding region;;Cytoskeletal-regulatory complex EF hand
DN1018_c0_g1	13.82	14.28	14.12	106.28	102.39	43.73	up	2848	KAF8392662.1	hypothetical protein HHK36_023011 [Tetracentron sinense])	sp|Q8RWC9|CIPK1_ARATH;;	CBL-interacting serine/threonine-protein kinase 1 OS=Arabidopsis thaliana OX=3702 GN=CIPK1 PE=1 SV=2;;		GO:0006468;;GO:0004674;;GO:0005509;;GO:0005524;;GO:0004672;	biological_process;;molecular_function;;molecular_function;;molecular_function;;molecular_function;;	BP:protein phosphorylation;;MF:protein serine/threonine kinase activity;;MF:calcium ion binding;;MF:ATP binding;;MF:protein kinase activity;;	K13412	CPK	map04626	Plant-pathogen interaction)	ENOG410XRMJ	T:Signal transduction mechanisms)			------	------	------
DN2087_c0_g2	115.66	112.13	120.9	40.27	45.24	54.75	down	2105	NP_001315733.1	CBL-interacting serine/threonine-protein kinase 6-like [Malus domestica])	sp|O65554|CIPK6_ARATH;;	CBL-interacting serine/threonine-protein kinase 6 OS=Arabidopsis thaliana OX=3702 GN=CIPK6 PE=1 SV=1;;		GO:0005509;	molecular_function;;	MF:calcium ion binding;;	K13448	CML	map04626	Plant-pathogen interaction)	COG5126;;COG5126;;COG5126	D:Cell cycle control, cell division, chromosome partitioning);;T:Signal transduction mechanisms);;Z:Cytoskeleton)			PF13405;;PF13499;;PF00036;;PF13833;;PF13202	EF-hand_6;;EF-hand_7;;EF-hand_1;;EF-hand_8;;EF-hand_5	EF-hand domain;;EF-hand domain pair;;EF hand;;EF-hand domain pair;;EF hand
DN345_c0_g1	44.56	44.9	40.39	141.76	121.01	146.43	up	1901	XP_031255982.1	CBL-interacting serine/threonine-protein kinase 7-like [Pistacia vera])	sp|Q9XIW0|CIPK7_ARATH;;	CBL-interacting serine/threonine-protein kinase 7 OS=Arabidopsis thaliana OX=3702 GN=CIPK7 PE=1 SV=1;;		GO:0006468;;GO:0018105;;GO:0035556;;GO:0046777;;GO:0005737;;GO:0005634;;GO:0004683;;GO:0009931;;GO:0005516;;GO:0004672;;GO:0005524;;GO:0005509;	biological_process;;biological_process;;biological_process;;biological_process;;cellular_component;;cellular_component;;molecular_function;;molecular_function;;molecular_function;;molecular_function;;molecular_function;;molecular_function;;	BP:protein phosphorylation;;BP:peptidyl-serine phosphorylation;;BP:intracellular signal transduction;;BP:protein autophosphorylation;;CC:cytoplasm;;CC:nucleus;;MF:calmodulin-dependent protein kinase activity;;MF:calcium-dependent protein serine/threonine kinase activity;;MF:calmodulin binding;;MF:protein kinase activity;;MF:ATP binding;;MF:calcium ion binding;;	K13412	CPK	map04626	Plant-pathogen interaction)	ENOG410XRMJ	T:Signal transduction mechanisms)			PF00069;;PF00036;;PF07714;;PF13499;;PF13405;;PF13833;;PF13202;;PF12763;;PF10591	Pkinase;;EF-hand_1;;PK_Tyr_Ser-Thr;;EF-hand_7;;EF-hand_6;;EF-hand_8;;EF-hand_5;;EF-hand_4;;SPARC_Ca_bdg	Protein kinase domain;;EF hand;;Protein tyrosine and serine/threonine kinase;;EF-hand domain pair;;EF-hand domain;;EF-hand domain pair;;EF hand;;Cytoskeletal-regulatory complex EF hand;;Secreted protein acidic and rich in cysteine Ca binding region
DN10163_c0_g1	36.98	35.02	34.05	230.24	246.17	270.41	up	4790	POE75068.1	isoform 4 of cbl-interacting serine/threonine-protein kinase 9 [Quercus suber])	sp|Q9MAM1|CIPK9_ARATH;;	CBL-interacting serine/threonine-protein kinase 9 OS=Arabidopsis thaliana OX=3702 GN=CIPK9 PE=1 SV=2;;		GO:0006468;;GO:0007165;;GO:0004674;;GO:0005524;	biological_process;;biological_process;;molecular_function;;molecular_function;;	BP:protein phosphorylation;;BP:signal transduction;;MF:protein serine/threonine kinase activity;;MF:ATP binding;;	------	------	------	------	COG0515	T:Signal transduction mechanisms)			PF00069;;PF07714;;PF03822;;PF14531;;PF03109	Pkinase;;PK_Tyr_Ser-Thr;;NAF;;Kinase-like;;ABC1	Protein kinase domain;;Protein tyrosine and serine/threonine kinase;;NAF domain;;Kinase-like;;ABC1 atypical kinase-like domain
DN9688_c0_g1	7.89	8.52	8.13	12.75	13.42	16.69	up	2153	KAI5321555.1	hypothetical protein L3X38_030626 [Prunus dulcis])	sp|Q9C562|CIPKA_ARATH;;	CBL-interacting serine/threonine-protein kinase 10 OS=Arabidopsis thaliana OX=3702 GN=CIPK10 PE=1 SV=1;;		GO:0005737;;GO:0005509;;GO:0019904;	cellular_component;;molecular_function;;molecular_function;;	CC:cytoplasm;;MF:calcium ion binding;;MF:protein domain specific binding;;	K02183	CALM	map04626;;map04070;;map04016	Plant-pathogen interaction);;Phosphatidylinositol signaling system);;MAPK signaling pathway - plant)	COG5126;;COG5126;;COG5126	D:Cell cycle control, cell division, chromosome partitioning);;T:Signal transduction mechanisms);;Z:Cytoskeleton)			PF00036;;PF13499;;PF13833;;PF13405;;PF13202;;PF14658;;PF12763;;PF10591;;PF08976	EF-hand_1;;EF-hand_7;;EF-hand_8;;EF-hand_6;;EF-hand_5;;EF-hand_9;;EF-hand_4;;SPARC_Ca_bdg;;EF-hand_11	EF hand;;EF-hand domain pair;;EF-hand domain pair;;EF-hand domain;;EF hand;;EF-hand domain;;Cytoskeletal-regulatory complex EF hand;;Secreted protein acidic and rich in cysteine Ca binding region;;EF-hand domain
DN8694_c0_g1	15.51	12.94	15.02	101.49	93.06	71.79	up	2190	KAA8549492.1	hypothetical protein F0562_001176 [Nyssa sinensis])	sp|O22932|CIPKB_ARATH;;	CBL-interacting serine/threonine-protein kinase 11 OS=Arabidopsis thaliana OX=3702 GN=CIPK11 PE=1 SV=1;;		GO:0006468;;GO:0018105;;GO:0035556;;GO:0046777;;GO:0005737;;GO:0005634;;GO:0005874;;GO:0004683;;GO:0009931;;GO:0005509;;GO:0004672;;GO:0005524;;GO:0005516;	biological_process;;biological_process;;biological_process;;biological_process;;cellular_component;;cellular_component;;cellular_component;;molecular_function;;molecular_function;;molecular_function;;molecular_function;;molecular_function;;molecular_function;;	BP:protein phosphorylation;;BP:peptidyl-serine phosphorylation;;BP:intracellular signal transduction;;BP:protein autophosphorylation;;CC:cytoplasm;;CC:nucleus;;CC:microtubule;;MF:calmodulin-dependent protein kinase activity;;MF:calcium-dependent protein serine/threonine kinase activity;;MF:calcium ion binding;;MF:protein kinase activity;;MF:ATP binding;;MF:calmodulin binding;;	K13412	CPK	map04626	Plant-pathogen interaction)	ENOG410XRMJ	T:Signal transduction mechanisms)			PF00069;;PF07714;;PF00036;;PF13405;;PF13202;;PF13833;;PF13499;;PF06293	Pkinase;;PK_Tyr_Ser-Thr;;EF-hand_1;;EF-hand_6;;EF-hand_5;;EF-hand_8;;EF-hand_7;;Kdo	Protein kinase domain;;Protein tyrosine and serine/threonine kinase;;EF hand;;EF-hand domain;;EF hand;;EF-hand domain pair;;EF-hand domain pair;;Lipopolysaccharide kinase (Kdo/WaaP) family
DN107968_c0_g1	51.21	49.87	44.52	122.03	105.41	105	up	2038	GAV90950.1	Pkinase domain-containing protein/NAF domain-containing protein [Cephalotus follicularis])	sp|Q9SN43|CIPKC_ARATH;;	CBL-interacting serine/threonine-protein kinase 12 OS=Arabidopsis thaliana OX=3702 GN=CIPK12 PE=1 SV=1;;		GO:0006468;;GO:0007165;;GO:0016021;;GO:0004674;;GO:0004672;;GO:0005524;	biological_process;;biological_process;;cellular_component;;molecular_function;;molecular_function;;molecular_function;;	BP:protein phosphorylation;;BP:signal transduction;;CC:integral component of membrane;;MF:protein serine/threonine kinase activity;;MF:protein kinase activity;;MF:ATP binding;;	------	------	------	------	COG0515	T:Signal transduction mechanisms)			PF00069	Pkinase	Protein kinase domain
DN3758_c0_g4	11.15	11.33	13.7	29.81	25.61	26.06	up	1770	RVX00677.1	CBL-interacting serine/threonine-protein kinase 14 [Vitis vinifera])	sp|Q9LZW4|CIPKE_ARATH;;	CBL-interacting serine/threonine-protein kinase 14 OS=Arabidopsis thaliana OX=3702 GN=CIPK14 PE=1 SV=1;;		GO:0005509;	molecular_function;;	MF:calcium ion binding;;	K13448	CML	map04626	Plant-pathogen interaction)	COG5126;;COG5126;;COG5126	D:Cell cycle control, cell division, chromosome partitioning);;T:Signal transduction mechanisms);;Z:Cytoskeleton)			PF00036;;PF13499;;PF13405;;PF13202;;PF13833;;PF14658;;PF12763;;PF10591;;PF17743	EF-hand_1;;EF-hand_7;;EF-hand_6;;EF-hand_5;;EF-hand_8;;EF-hand_9;;EF-hand_4;;SPARC_Ca_bdg;;DUF5580	EF hand;;EF-hand domain pair;;EF-hand domain;;EF hand;;EF-hand domain pair;;EF-hand domain;;Cytoskeletal-regulatory complex EF hand;;Secreted protein acidic and rich in cysteine Ca binding region;;Family of unknown function (DUF5580)
DN9688_c0_g2	90.23	98.54	83.64	310.17	302.21	236.2	up	2659	KAH9736895.1	CBL-interacting protein kinase 2 [Citrus sinensis])	sp|Q5W736|CIPKI_ORYSJ;;	CBL-interacting protein kinase 18 OS=Oryza sativa subsp. japonica OX=39947 GN=CIPK18 PE=2 SV=1;;		GO:0005509;	molecular_function;;	MF:calcium ion binding;;	K13448	CML	map04626	Plant-pathogen interaction)	COG5126;;COG5126;;COG5126	D:Cell cycle control, cell division, chromosome partitioning);;T:Signal transduction mechanisms);;Z:Cytoskeleton)			PF00036;;PF13499;;PF13405;;PF13202;;PF13833;;PF14658;;PF12763;;PF10591	EF-hand_1;;EF-hand_7;;EF-hand_6;;EF-hand_5;;EF-hand_8;;EF-hand_9;;EF-hand_4;;SPARC_Ca_bdg	EF hand;;EF-hand domain pair;;EF-hand domain;;EF hand;;EF-hand domain pair;;EF-hand domain;;Cytoskeletal-regulatory complex EF hand;;Secreted protein acidic and rich in cysteine Ca binding region
DN989_c0_g1	56.44	59.42	52.83	184.24	205.34	224.93	up	3926	QCH00481.1	CBL-interacting protein kinase 14 [Vitis amurensis])	sp|Q94CG0|CIPKL_ARATH;;	CBL-interacting serine/threonine-protein kinase 21 OS=Arabidopsis thaliana OX=3702 GN=CIPK21 PE=1 SV=1;;		GO:0016310;;GO:0016301;;GO:0005509;	biological_process;;molecular_function;;molecular_function;;	BP:phosphorylation;;MF:kinase activity;;MF:calcium ion binding;;	K13448	CML	map04626	Plant-pathogen interaction)	COG5126;;COG5126;;COG5126	D:Cell cycle control, cell division, chromosome partitioning);;T:Signal transduction mechanisms);;Z:Cytoskeleton)			PF13499;;PF00036;;PF13405;;PF13833;;PF14658;;PF13202;;PF08976	EF-hand_7;;EF-hand_1;;EF-hand_6;;EF-hand_8;;EF-hand_9;;EF-hand_5;;EF-hand_11	EF-hand domain pair;;EF hand;;EF-hand domain;;EF-hand domain pair;;EF-hand domain;;EF hand;;EF-hand domain
DN67746_c0_g1	24.25	22.82	27.62	132.71	128.47	69.53	up	1988	OMO90698.1	hypothetical protein COLO4_18942 [Corchorus olitorius])	sp|Q8W1D5|CIPKP_ARATH;;	CBL-interacting serine/threonine-protein kinase 25 OS=Arabidopsis thaliana OX=3702 GN=CIPK25 PE=2 SV=1;;		GO:0005509;	molecular_function;;	MF:calcium ion binding;;	K13448	CML	map04626	Plant-pathogen interaction)	COG5126;;COG5126;;COG5126	D:Cell cycle control, cell division, chromosome partitioning);;T:Signal transduction mechanisms);;Z:Cytoskeleton)			PF00036;;PF13405;;PF13202;;PF13499;;PF13833	EF-hand_1;;EF-hand_6;;EF-hand_5;;EF-hand_7;;EF-hand_8	EF hand;;EF-hand domain;;EF hand;;EF-hand domain pair;;EF-hand domain pair
DN67746_c0_g2	0.04	0	0	5.21	6.4	4.39	up	1491	OMO90698.1	hypothetical protein COLO4_18942 [Corchorus olitorius])	sp|Q8W1D5|CIPKP_ARATH;;	CBL-interacting serine/threonine-protein kinase 25 OS=Arabidopsis thaliana OX=3702 GN=CIPK25 PE=2 SV=1;;		GO:0006468;;GO:0018105;;GO:0035556;;GO:0046777;;GO:0005737;;GO:0005634;;GO:0004683;;GO:0009931;;GO:0004674;;GO:0005516;;GO:0004672;;GO:0005524;;GO:0005509;	biological_process;;biological_process;;biological_process;;biological_process;;cellular_component;;cellular_component;;molecular_function;;molecular_function;;molecular_function;;molecular_function;;molecular_function;;molecular_function;;molecular_function;;	BP:protein phosphorylation;;BP:peptidyl-serine phosphorylation;;BP:intracellular signal transduction;;BP:protein autophosphorylation;;CC:cytoplasm;;CC:nucleus;;MF:calmodulin-dependent protein kinase activity;;MF:calcium-dependent protein serine/threonine kinase activity;;MF:protein serine/threonine kinase activity;;MF:calmodulin binding;;MF:protein kinase activity;;MF:ATP binding;;MF:calcium ion …	K13412	CPK	map04626	Plant-pathogen interaction)	ENOG410XRMJ	T:Signal transduction mechanisms)			PF00069;;PF00036;;PF07714;;PF13499;;PF13405;;PF13202;;PF13833;;PF14658;;PF14531;;PF06293	Pkinase;;EF-hand_1;;PK_Tyr_Ser-Thr;;EF-hand_7;;EF-hand_6;;EF-hand_5;;EF-hand_8;;EF-hand_9;;Kinase-like;;Kdo	Protein kinase domain;;EF hand;;Protein tyrosine and serine/threonine kinase;;EF-hand domain pair;;EF-hand domain;;EF hand;;EF-hand domain pair;;EF-hand domain;;Kinase-like;;Lipopolysaccharide kinase (Kdo/WaaP) family
DN46615_c0_g1	2.22	2.37	3.66	0.55	0	0.93	down	709	BBH05464.1	CBL-interacting protein kinase 3 [Prunus dulcis])	sp|Q2QY53|CIPKW_ORYSJ;;	CBL-interacting protein kinase 32 OS=Oryza sativa subsp. japonica OX=39947 GN=CIPK32 PE=2 SV=2;;		GO:0005509;	molecular_function;;	MF:calcium ion binding;;	K13448	CML	map04626	Plant-pathogen interaction)	COG5126;;COG5126;;COG5126	D:Cell cycle control, cell division, chromosome partitioning);;T:Signal transduction mechanisms);;Z:Cytoskeleton)			PF13499;;PF13405;;PF00036;;PF13833;;PF13202	EF-hand_7;;EF-hand_6;;EF-hand_1;;EF-hand_8;;EF-hand_5	EF-hand domain pair;;EF-hand domain;;EF hand;;EF-hand domain pair;;EF hand

## Sheet: Table S5
Supplementary Table 5: DEGs related to MAPK signaling .
Gene_id	Control_1	Control_2	Control_3	Cold_1	Cold_2	Cold_3	regulate	length	NR_hit-name	NR_description	Swiss-Prot_hit-name	Swiss-Prot_description	GO_id	GO_term	Go_description	KO_id	KO_name	Pathway_id	Pathway_definition	eggNOG_id	eggNOG_Functional Categories	Pfam_id	Domain	Domain description
DN5274_c0_g1	22.05	20.4	17.6	59.31	60.06	63.88	up	5301	XP_012078154.1	mitogen-activated protein kinase kinase kinase 1 [Jatropha curcas])	sp|Q39008|M3K1_ARATH;;	Mitogen-activated protein kinase kinase kinase 1 OS=Arabidopsis thaliana OX=3702 GN=MEKK1 PE=1 SV=2;;	GO:0006468;;GO:0000165;;GO:0005737;;GO:0004674;;GO:0004672;;GO:0004709;;GO:0005524;	biological_process;;biological_process;;cellular_component;;molecular_function;;molecular_function;;molecular_function;;molecular_function;;	BP:protein phosphorylation;;BP:MAPK cascade;;CC:cytoplasm;;MF:protein serine/threonine kinase activity;;MF:protein kinase activity;;MF:MAP kinase kinase kinase activity;;MF:ATP binding;;	K13414	MEKK1	map04016;;map04626	MAPK signaling pathway - plant);;Plant-pathogen interaction)	ENOG410XQGS	T:Signal transduction mechanisms)	PF00069;;PF07714	Pkinase;;PK_Tyr_Ser-Thr	Protein kinase domain;;Protein tyrosine and serine/threonine kinase
DN10095_c0_g1	21.35	22.56	17.38	47.04	48.01	45.43	up	3725	GFY98481.1	MAP kinase kinase 2 [Actinidia rufa])	sp|Q9S7U9|M2K2_ARATH;;	Mitogen-activated protein kinase kinase 2 OS=Arabidopsis thaliana OX=3702 GN=MKK2 PE=1 SV=2;;	GO:0006468;;GO:0005737;;GO:0004674;;GO:0005524;	biological_process;;cellular_component;;molecular_function;;molecular_function;;	BP:protein phosphorylation;;CC:cytoplasm;;MF:protein serine/threonine kinase activity;;MF:ATP binding;;	K20603	MKK2	map04016	MAPK signaling pathway - plant)	ENOG410XQ5A	T:Signal transduction mechanisms)	PF00069;;PF07714;;PF14531;;PF03109;;PF17667	Pkinase;;PK_Tyr_Ser-Thr;;Kinase-like;;ABC1;;Pkinase_fungal	Protein kinase domain;;Protein tyrosine and serine/threonine kinase;;Kinase-like;;ABC1 atypical kinase-like domain;;Fungal protein kinase
DN514_c0_g2	0	0	0	4.53	2.82	0.54	up	1485	XP_041007499.1	mitogen-activated protein kinase kinase 2-like [Juglans microcarpa x Juglans regia])	sp|Q5QN75|M2K1_ORYSJ;;	Mitogen-activated protein kinase kinase 1 OS=Oryza sativa subsp. japonica OX=39947 GN=MKK1 PE=1 SV=1;;	GO:0006468;;GO:0005737;;GO:0004674;;GO:0004672;;GO:0004708;;GO:0005524;	biological_process;;cellular_component;;molecular_function;;molecular_function;;molecular_function;;molecular_function;;	BP:protein phosphorylation;;CC:cytoplasm;;MF:protein serine/threonine kinase activity;;MF:protein kinase activity;;MF:MAP kinase kinase activity;;MF:ATP binding;;	K20603	MKK2	map04016	MAPK signaling pathway - plant)	ENOG410XQ5A	T:Signal transduction mechanisms)	PF02362	B3	B3 DNA binding domain
DN10834_c0_g2	25.63	30.17	31.12	73.96	75.48	72.67	up	2295	XP_021887822.1	mitogen-activated protein kinase 4 [Carica papaya])	sp|Q40353|MMK2_MEDSA;;	Mitogen-activated protein kinase homolog MMK2 OS=Medicago sativa OX=3879 GN=MMK2 PE=2 SV=1;;	GO:0006468;;GO:0004707;;GO:0005524;	biological_process;;molecular_function;;molecular_function;;	BP:protein phosphorylation;;MF:MAP kinase activity;;MF:ATP binding;;	K20600	MPK4	map04016;;map04626	MAPK signaling pathway - plant);;Plant-pathogen interaction)	ENOG410XNY0	T:Signal transduction mechanisms)	PF00069;;PF07714	Pkinase;;PK_Tyr_Ser-Thr	Protein kinase domain;;Protein tyrosine and serine/threonine kinase
DN5158_c0_g1	1.46	1.1	1.2	4.59	3.92	2.6	up	1565	XP_023925133.1	mitogen-activated protein kinase kinase kinase 18-like [Quercus suber])	sp|O80888|M3K17_ARATH;;	Mitogen-activated protein kinase kinase kinase 17 OS=Arabidopsis thaliana OX=3702 GN=MAPKKK17 PE=1 SV=1;;	GO:0006468;;GO:0016021;;GO:0004674;;GO:0005524;;GO:0004672;	biological_process;;cellular_component;;molecular_function;;molecular_function;;molecular_function;;	BP:protein phosphorylation;;CC:integral component of membrane;;MF:protein serine/threonine kinase activity;;MF:ATP binding;;MF:protein kinase activity;;	K20716	MAPKKK17_18	map04016	MAPK signaling pathway - plant)	ENOG410XQGS;;ENOG410YDIV	T:Signal transduction mechanisms);;P:Inorganic ion transport and metabolism)	PF00069;;PF07714	Pkinase;;PK_Tyr_Ser-Thr	Protein kinase domain;;Protein tyrosine and serine/threonine kinase
DN15645_c0_g1	5.04	5.83	6.28	45.9	51.81	41.25	up	1978	XP_050248605.1	mitogen-activated protein kinase kinase kinase 18-like [Quercus robur])	sp|Q9ZVP5|M3K18_ARATH;;	Mitogen-activated protein kinase kinase kinase 18 OS=Arabidopsis thaliana OX=3702 GN=MAPKKK18 PE=1 SV=1;;	GO:0006468;;GO:0004674;;GO:0005524;;GO:0004672;	biological_process;;molecular_function;;molecular_function;;molecular_function;;	BP:protein phosphorylation;;MF:protein serine/threonine kinase activity;;MF:ATP binding;;MF:protein kinase activity;;	K20716	MAPKKK17_18	map04016	MAPK signaling pathway - plant)	ENOG410XQGS	T:Signal transduction mechanisms)	PF00069;;PF07714	Pkinase;;PK_Tyr_Ser-Thr	Protein kinase domain;;Protein tyrosine and serine/threonine kinase
DN87663_c0_g1	5.76	5.12	5.39	1.35	1.6	1.96	down	2139	ONI19673.1	hypothetical protein PRUPE_3G290900 [Prunus persica])	sp|O80396|M2K3_ARATH;;	Mitogen-activated protein kinase kinase 3 OS=Arabidopsis thaliana OX=3702 GN=MKK3 PE=1 SV=1;;	GO:0006468;;GO:0000165;;GO:0110165;;GO:0004674;;GO:0005524;;GO:0004672;;GO:0004708;	biological_process;;biological_process;;cellular_component;;molecular_function;;molecular_function;;molecular_function;;molecular_function;;	BP:protein phosphorylation;;BP:MAPK cascade;;CC:cellular anatomical entity;;MF:protein serine/threonine kinase activity;;MF:ATP binding;;MF:protein kinase activity;;MF:MAP kinase kinase activity;;	K20607	MKK3	map04016	MAPK signaling pathway - plant)	ENOG410XQ5A	T:Signal transduction mechanisms)	PF00069;;PF07714	Pkinase;;PK_Tyr_Ser-Thr	Protein kinase domain;;Protein tyrosine and serine/threonine kinase
DN47710_c0_g1	24.15	25.02	27.42	88.64	94.67	90.3	up	2374	XP_030497057.1	mitogen-activated protein kinase 7 [Cannabis sativa])	sp|Q39027|MPK7_ARATH;;	Mitogen-activated protein kinase 7 OS=Arabidopsis thaliana OX=3702 GN=MPK7 PE=1 SV=2;;	GO:0006468;;GO:0035556;;GO:0005737;;GO:0005634;;GO:0004674;;GO:0004707;;GO:0005524;	biological_process;;biological_process;;cellular_component;;cellular_component;;molecular_function;;molecular_function;;molecular_function;;	BP:protein phosphorylation;;BP:intracellular signal transduction;;CC:cytoplasm;;CC:nucleus;;MF:protein serine/threonine kinase activity;;MF:MAP kinase activity;;MF:ATP binding;;	K20537	MPK7_14	map04016	MAPK signaling pathway - plant)	ENOG410XNY0	T:Signal transduction mechanisms)	PF00069	Pkinase	Protein kinase domain

## Sheet: Table S6
Supplementary Table 6: DEGs related to plant hormones signal.
	Gene name(Base on KEGG)	Gene_id	Control_1	Control_2	Control_3	Cold_1	Cold_2	Cold_3	regulate	length	NR_hit-name	NR_description	Swiss-Prot_hit-name	Swiss-Prot_description	GO_id	eggNOG_id	eggNOG_Functional Categories	KO_id	KO_name	Pathway_id	Pathway_definition	COG_id	COG_Functional Categories	Pfam_id	Domain	Domain description
ABA	ABF	DN16083_c0_g1	0.1	0.13	0.32	1.06	0.67	0.68	up	1953	XP_050115178.1	protein ABSCISIC ACID-INSENSITIVE 5-like isoform X2 [Malus sylvestris])	sp|Q9SJN0|ABI5_ARATH;;	Protein ABSCISIC ACID-INSENSITIVE 5 OS=Arabidopsis thaliana OX=3702 GN=ABI5 PE=1 SV=1;;	GO:0009737;;GO:0045893;;GO:0005634;;GO:0003700;	biological_process;;biological_process;;cellular_component;;molecular_function;;	BP:response to abscisic acid;;BP:positive regulation of transcription, DNA-templated;;CC:nucleus;;MF:transcription factor activity, sequence-specific DNA binding;;	K14432	ABF	map04075	Plant hormone signal transduction)	ENOG4110YI4	K:Transcription)	PF00170	bZIP_1	bZIP transcription factor
	ABF	DN12703_c0_g1	1.77	1.23	3.07	0.07	0	0.46	down	1117	KAG6645515.1	hypothetical protein CIPAW_08G127600 [Carya illinoinensis])	sp|Q84JK2|FD_ARATH;;	Protein FD OS=Arabidopsis thaliana OX=3702 GN=FD PE=1 SV=1;;	GO:0045893;;GO:0005634;;GO:0003700;	biological_process;;cellular_component;;molecular_function;;	BP:positive regulation of transcription, DNA-templated;;CC:nucleus;;MF:transcription factor activity, sequence-specific DNA binding;;	K14432	ABF	map04075	Plant hormone signal transduction)	ENOG410YWQ7	K:Transcription)	PF00170	bZIP_1	bZIP transcription factor
	ABF	DN2047_c0_g1	17.03	16.8	14.59	4.39	4.42	5.54	down	2499	KAA8519013.1	hypothetical protein F0562_016213 [Nyssa sinensis])	sp|Q9LES3|AI5L2_ARATH;;	ABSCISIC ACID-INSENSITIVE 5-like protein 2 OS=Arabidopsis thaliana OX=3702 GN=DPBF3 PE=1 SV=1;;	GO:0045893;;GO:0005634;;GO:0003700;	biological_process;;cellular_component;;molecular_function;;	BP:positive regulation of transcription, DNA-templated;;CC:nucleus;;MF:transcription factor activity, sequence-specific DNA binding;;	K14432	ABF	map04075	Plant hormone signal transduction)	ENOG410YFZJ	K:Transcription)	PF00170;;PF07716	bZIP_1;;bZIP_2	bZIP transcription factor;;Basic region leucine zipper
	ABF	DN2047_c0_g2	2.98	1.76	3.32	1.25	1.29	0.47	down	1658	KAA8519013.1	hypothetical protein F0562_016213 [Nyssa sinensis])	sp|Q9LES3|AI5L2_ARATH;;	ABSCISIC ACID-INSENSITIVE 5-like protein 2 OS=Arabidopsis thaliana OX=3702 GN=DPBF3 PE=1 SV=1;;	GO:0045893;;GO:0005634;;GO:0003700;	biological_process;;cellular_component;;molecular_function;;	BP:positive regulation of transcription, DNA-templated;;CC:nucleus;;MF:transcription factor activity, sequence-specific DNA binding;;	K14432	ABF	map04075	Plant hormone signal transduction)	ENOG410YFZJ	K:Transcription)	PF00170;;PF07716	bZIP_1;;bZIP_2	bZIP transcription factor;;Basic region leucine zipper
	ABF	DN7495_c0_g1	4.71	5.49	5.67	1.41	1.84	3.18	down	1356	KAF3455233.1	hypothetical protein FNV43_RR05681 [Rhamnella rubrinervis])	sp|Q9LES3|AI5L2_ARATH;;	ABSCISIC ACID-INSENSITIVE 5-like protein 2 OS=Arabidopsis thaliana OX=3702 GN=DPBF3 PE=1 SV=1;;	GO:0045893;;GO:0005634;;GO:0003700;	biological_process;;cellular_component;;molecular_function;;	BP:positive regulation of transcription, DNA-templated;;CC:nucleus;;MF:transcription factor activity, sequence-specific DNA binding;;	K14432	ABF	map04075	Plant hormone signal transduction)	ENOG41119PT	S:Function unknown)	PF00170;;PF07716;;PF03131	bZIP_1;;bZIP_2;;bZIP_Maf	bZIP transcription factor;;Basic region leucine zipper;;bZIP Maf transcription factor
	PP2C	DN10047_c0_g1	17.49	15.63	8.98	50.39	44.29	43.87	up	1727	KAF7132460.1	hypothetical protein RHSIM_Rhsim09G0204900 [Rhododendron simsii])	sp|Q65XK7|P2C51_ORYSJ;;	Protein phosphatase 2C 51 OS=Oryza sativa subsp. japonica OX=39947 GN=PP2C51 PE=1 SV=1;;	GO:0035970;;GO:0005634;;GO:0017018;;GO:0043169;;GO:0004722;;GO:0046872;	biological_process;;cellular_component;;molecular_function;;molecular_function;;molecular_function;;molecular_function;;	BP:peptidyl-threonine dephosphorylation;;CC:nucleus;;MF:myosin phosphatase activity;;MF:cation binding;;MF:protein serine/threonine phosphatase activity;;MF:metal ion binding;;	K14497	PP2C	map04016;;map04075	MAPK signaling pathway - plant);;Plant hormone signal transduction)	COG0631	T:Signal transduction mechanisms)	PF00481	PP2C	Protein phosphatase 2C
	PP2C	DN175_c0_g1	2.24	2.12	2.7	6.34	8.91	7.51	up	2454	KAA8549321.1	hypothetical protein F0562_001005 [Nyssa sinensis])	sp|Q9LNW3|P2C03_ARATH;;	Protein phosphatase 2C 3 OS=Arabidopsis thaliana OX=3702 GN=AIP1 PE=1 SV=1;;	GO:0035970;;GO:0005634;;GO:0017018;;GO:0046872;;GO:0004722;	biological_process;;cellular_component;;molecular_function;;molecular_function;;molecular_function;;	BP:peptidyl-threonine dephosphorylation;;CC:nucleus;;MF:myosin phosphatase activity;;MF:metal ion binding;;MF:protein serine/threonine phosphatase activity;;	K14497	PP2C	map04016;;map04075	MAPK signaling pathway - plant);;Plant hormone signal transduction)	COG0631	T:Signal transduction mechanisms)	PF00481;;PF13672	PP2C;;PP2C_2	Protein phosphatase 2C;;Protein phosphatase 2C
	PP2C	DN40243_c1_g1	0.28	0.21	0.18	1.14	0.85	0.79	up	933	RVW38345.1	hypothetical protein CK203_071194 [Vitis vinifera])	------	------	GO:0017018;;GO:0046872;	molecular_function;;molecular_function;;	MF:myosin phosphatase activity;;MF:metal ion binding;;	K14497	PP2C	map04016;;map04075	MAPK signaling pathway - plant);;Plant hormone signal transduction)	COG0631	T:Signal transduction mechanisms)	------	------	------
	PP2C	DN8557_c0_g1	2.58	2.38	2.93	57.23	64.22	42.77	up	2109	KAI4307588.1	hypothetical protein L6164_030761 [Bauhinia variegata])	sp|Q9LNW3|P2C03_ARATH;;	Protein phosphatase 2C 3 OS=Arabidopsis thaliana OX=3702 GN=AIP1 PE=1 SV=1;;	GO:0035970;;GO:0005634;;GO:0017018;;GO:0046872;;GO:0004722;	biological_process;;cellular_component;;molecular_function;;molecular_function;;molecular_function;;	BP:peptidyl-threonine dephosphorylation;;CC:nucleus;;MF:myosin phosphatase activity;;MF:metal ion binding;;MF:protein serine/threonine phosphatase activity;;	K14497	PP2C	map04016;;map04075	MAPK signaling pathway - plant);;Plant hormone signal transduction)	COG0631	T:Signal transduction mechanisms)	PF00481	PP2C	Protein phosphatase 2C
	PP2C	DN8557_c0_g2	7.16	6.6	7.94	45.28	47.16	35.81	up	2145	XP_002282703.1	PREDICTED: protein phosphatase 2C 37 [Vitis vinifera])	sp|P49598|P2C37_ARATH;;	Protein phosphatase 2C 37 OS=Arabidopsis thaliana OX=3702 GN=PP2CA PE=1 SV=1;;	GO:0035970;;GO:0005634;;GO:0017018;;GO:0046872;;GO:0004722;	biological_process;;cellular_component;;molecular_function;;molecular_function;;molecular_function;;	BP:peptidyl-threonine dephosphorylation;;CC:nucleus;;MF:myosin phosphatase activity;;MF:metal ion binding;;MF:protein serine/threonine phosphatase activity;;	K14497	PP2C	map04016;;map04075	MAPK signaling pathway - plant);;Plant hormone signal transduction)	COG0631	T:Signal transduction mechanisms)	PF00481	PP2C	Protein phosphatase 2C
	PYL	DN10858_c0_g1	0.09	0	0.16	2.92	1.93	2.43	up	757	XP_050290777.1	abscisic acid receptor PYL12-like [Quercus robur])	sp|O80920|PYL4_ARATH;;	Abscisic acid receptor PYL4 OS=Arabidopsis thaliana OX=3702 GN=PYL4 PE=1 SV=1;;	GO:0009738;;GO:0005737;;GO:0005886;;GO:0004864;	biological_process;;cellular_component;;cellular_component;;molecular_function;;	BP:abscisic acid-activated signaling pathway;;CC:cytoplasm;;CC:plasma membrane;;MF:protein phosphatase inhibitor activity;;	K14496	PYL	map04016;;map04075	MAPK signaling pathway - plant);;Plant hormone signal transduction)	ENOG4111MYF	S:Function unknown)	PF10604;;PF00407	Polyketide_cyc2;;Bet_v_1	Polyketide cyclase / dehydrase and lipid transport;;Pathogenesis-related protein Bet v 1 family
	PYL	DN38564_c0_g1	1.27	1.41	0.82	3.98	4.78	10.15	up	804	XP_038702417.1	abscisic acid receptor PYL4-like [Tripterygium wilfordii])	sp|O80920|PYL4_ARATH;;	Abscisic acid receptor PYL4 OS=Arabidopsis thaliana OX=3702 GN=PYL4 PE=1 SV=1;;	GO:0009738;;GO:0080163;;GO:0043086;;GO:0005737;;GO:0005634;;GO:0005886;;GO:0038023;;GO:0004864;;GO:0010427;	biological_process;;biological_process;;biological_process;;cellular_component;;cellular_component;;cellular_component;;molecular_function;;molecular_function;;molecular_function;;	BP:abscisic acid-activated signaling pathway;;BP:regulation of protein serine/threonine phosphatase activity;;BP:negative regulation of catalytic activity;;CC:cytoplasm;;CC:nucleus;;CC:plasma membrane;;MF:signaling receptor activity;;MF:protein phosphatase inhibitor activity;;MF:abscisic acid binding;;	K14496	PYL	map04016;;map04075	MAPK signaling pathway - plant);;Plant hormone signal transduction)	ENOG4111D40;;ENOG4111MYF	S:Function unknown);;	PF10604;;PF03364	Polyketide_cyc2;;Polyketide_cyc	Polyketide cyclase / dehydrase and lipid transport;;Polyketide cyclase / dehydrase and lipid transport
	SnRK2	DN15563_c1_g1	9.53	10.56	7.42	20.25	15.66	10.56	up	1249	KAH6799444.1	Protein kinase superfamily protein [Perilla frutescens var. frutescens])	sp|A2YNT8|SAPK2_ORYSI;;	Serine/threonine-protein kinase SAPK2 OS=Oryza sativa subsp. indica OX=39946 GN=SAPK2 PE=2 SV=2;;	GO:0006468;;GO:0009651;;GO:0035556;;GO:0005737;;GO:0005634;;GO:0004674;;GO:0005524;	biological_process;;biological_process;;biological_process;;cellular_component;;cellular_component;;molecular_function;;molecular_function;;	BP:protein phosphorylation;;BP:response to salt stress;;BP:intracellular signal transduction;;CC:cytoplasm;;CC:nucleus;;MF:protein serine/threonine kinase activity;;MF:ATP binding;;	K14498	SNRK2	map04016;;map04075	MAPK signaling pathway - plant);;Plant hormone signal transduction)	COG0515	T:Signal transduction mechanisms)	PF00069;;PF07714	Pkinase;;PK_Tyr_Ser-Thr	Protein kinase domain;;Protein tyrosine and serine/threonine kinase
	SnRK2	DN1886_c0_g1	16.05	16.43	12.01	38.76	28.02	15.49	up	1038	KAF9678896.1	hypothetical protein SADUNF_Sadunf07G0083800 [Salix dunnii])	sp|A2YNT8|SAPK2_ORYSI;;	Serine/threonine-protein kinase SAPK2 OS=Oryza sativa subsp. indica OX=39946 GN=SAPK2 PE=2 SV=2;;	GO:0006468;;GO:0035556;;GO:0004674;;GO:0005524;;GO:0004672;	biological_process;;biological_process;;molecular_function;;molecular_function;;molecular_function;;	BP:protein phosphorylation;;BP:intracellular signal transduction;;MF:protein serine/threonine kinase activity;;MF:ATP binding;;MF:protein kinase activity;;	K14498	SNRK2	map04016;;map04075	MAPK signaling pathway - plant);;Plant hormone signal transduction)	COG0515	T:Signal transduction mechanisms)	PF00069	Pkinase	Protein kinase domain
	SnRK2	DN12547_c0_g1	0.88	1.29	0.85	2.88	2.04	2.04	up	784	CAB4267826.1	unnamed protein product [Prunus armeniaca])	sp|Q7XQP4|SAPK7_ORYSJ;;	Serine/threonine-protein kinase SAPK7 OS=Oryza sativa subsp. japonica OX=39947 GN=SAPK7 PE=2 SV=2;;	GO:0006468;;GO:0004674;;GO:0005524;;GO:0004672;	biological_process;;molecular_function;;molecular_function;;molecular_function;;	BP:protein phosphorylation;;MF:protein serine/threonine kinase activity;;MF:ATP binding;;MF:protein kinase activity;;	K14498	SNRK2	map04016;;map04075	MAPK signaling pathway - plant);;Plant hormone signal transduction)	COG0515	T:Signal transduction mechanisms)	------	------	------
	SnRK2	DN8941_c0_g2	6.32	4.5	6.08	11.35	11.61	15.61	up	1849	OVA06869.1	Protein kinase domain [Macleaya cordata])	sp|A2ZAB5|SAPK3_ORYSI;;	Serine/threonine-protein kinase SAPK3 OS=Oryza sativa subsp. indica OX=39946 GN=SAPK3 PE=1 SV=2;;	GO:0006468;;GO:0035556;;GO:0004674;;GO:0005524;	biological_process;;biological_process;;molecular_function;;molecular_function;;	BP:protein phosphorylation;;BP:intracellular signal transduction;;MF:protein serine/threonine kinase activity;;MF:ATP binding;;	K14498	SNRK2	map04016;;map04075	MAPK signaling pathway - plant);;Plant hormone signal transduction)	COG0515	T:Signal transduction mechanisms)	PF00069;;PF07714	Pkinase;;PK_Tyr_Ser-Thr	Protein kinase domain;;Protein tyrosine and serine/threonine kinase
	SnRK2	DN17860_c0_g1	8.07	9.82	5.39	2.3	2.14	1.96	down	547	KAH9756497.1	serine/threonine-protein kinase SAPK2 [Citrus sinensis])	sp|A2YNT8|SAPK2_ORYSI;;	Serine/threonine-protein kinase SAPK2 OS=Oryza sativa subsp. indica OX=39946 GN=SAPK2 PE=2 SV=2;;	GO:0006468;;GO:0004674;;GO:0005524;	biological_process;;molecular_function;;molecular_function;;	BP:protein phosphorylation;;MF:protein serine/threonine kinase activity;;MF:ATP binding;;	K14498	SNRK2	map04016;;map04075	MAPK signaling pathway - plant);;Plant hormone signal transduction)	COG0515	T:Signal transduction mechanisms)	PF00069;;PF07714	Pkinase;;PK_Tyr_Ser-Thr	Protein kinase domain;;Protein tyrosine and serine/threonine kinase
AUXIN	ARF	DN3152_c0_g1	22.53	23.56	24.74	163.2	148.19	95.81	up	3218	XP_034710228.1	auxin response factor 9 [Vitis riparia])	sp|Q9XED8|ARFI_ARATH;;	Auxin response factor 9 OS=Arabidopsis thaliana OX=3702 GN=ARF9 PE=1 SV=1;;	GO:0009725;;GO:0006355;;GO:0009734;;GO:0005634;;GO:0003677;	biological_process;;biological_process;;biological_process;;cellular_component;;molecular_function;;	BP:response to hormone;;BP:regulation of transcription, DNA-templated;;BP:auxin-activated signaling pathway;;CC:nucleus;;MF:DNA binding;;	K14486	K14486, ARF	map04075	Plant hormone signal transduction)	ENOG410YECH	K:Transcription)	PF06507;;PF02309	Auxin_resp;;AUX_IAA	Auxin response factor;;AUX/IAA family
	ARF	DN40_c0_g1	22.34	18.85	11.22	3.22	5.79	6.54	down	2726	THU64098.1	hypothetical protein C4D60_Mb01t22870 [Musa balbisiana])	sp|Q01K26|ARFK_ORYSI;;	Auxin response factor 11 OS=Oryza sativa subsp. indica OX=39946 GN=ARF11 PE=3 SV=2;;	GO:0006355;;GO:0009725;;GO:0009734;;GO:0005634;;GO:0003677;	biological_process;;biological_process;;biological_process;;cellular_component;;molecular_function;;	BP:regulation of transcription, DNA-templated;;BP:response to hormone;;BP:auxin-activated signaling pathway;;CC:nucleus;;MF:DNA binding;;	K14486	K14486, ARF	map04075	Plant hormone signal transduction)	ENOG410Y913	K:Transcription)	------	------	------
	ARF	DN514_c0_g1	3.94	3.22	2.95	1.3	1.44	0.73	down	4319	XP_034675901.1	auxin response factor 5 [Vitis riparia])	sp|P93024|ARFE_ARATH;;	Auxin response factor 5 OS=Arabidopsis thaliana OX=3702 GN=ARF5 PE=1 SV=3;;	GO:0009725;;GO:0006355;;GO:0009734;;GO:0005634;;GO:0003677;	biological_process;;biological_process;;biological_process;;cellular_component;;molecular_function;;	BP:response to hormone;;BP:regulation of transcription, DNA-templated;;BP:auxin-activated signaling pathway;;CC:nucleus;;MF:DNA binding;;	K14486	K14486, ARF	map04075	Plant hormone signal transduction)	ENOG410Y913	K:Transcription)	PF02309	AUX_IAA	AUX/IAA family
	ARF	DN6133_c0_g2	9.61	8.72	8.41	2.71	2.68	3.65	down	3287	XP_034673917.1	auxin response factor 3 [Vitis riparia])	sp|Q8S985|ARFO_ORYSJ;;	Auxin response factor 15 OS=Oryza sativa subsp. japonica OX=39947 GN=ARF15 PE=2 SV=1;;	GO:0010582;;GO:0006952;;GO:0010050;;GO:0009734;;GO:0010158;;GO:0006355;;GO:0009607;;GO:1902584;;GO:0005634;;GO:0016021;;GO:0003700;;GO:0031490;;GO:0036094;;GO:0000976;;GO:0003677;	biological_process;;biological_process;;biological_process;;biological_process;;biological_process;;biological_process;;biological_process;;biological_process;;cellular_component;;cellular_component;;molecular_function;;molecular_function;;molecular_function;;molecular_function;;molecular_function;;	BP:floral meristem determinacy;;BP:defense response;;BP:vegetative phase change;;BP:auxin-activated signaling pathway;;BP:abaxial cell fate specification;;BP:regulation of transcription, DNA-templated;;BP:response to biotic stimulus;;BP:positive regulation of response to water deprivation;;CC:nucleus;;CC:integral component of membrane;;MF:transcription factor activity, sequence-specific DNA bindi…	K14486	K14486, ARF	map04075	Plant hormone signal transduction)	ENOG410YC80	K:Transcription)	PF06507;;PF02362	Auxin_resp;;B3	Auxin response factor;;B3 DNA binding domain
	AUX/IAA	DN34222_c0_g1	1.46	1.26	1.89	2.35	2.75	5	up	796	PIM97644.1	hypothetical protein CDL12_29885 [Handroanthus impetiginosus])	sp|P13088|AUX22_SOYBN;;	Auxin-induced protein AUX22 OS=Glycine max OX=3847 GN=AUX22 PE=2 SV=1;;	GO:0006355;;GO:0009734;;GO:0005634;	biological_process;;biological_process;;cellular_component;;	BP:regulation of transcription, DNA-templated;;BP:auxin-activated signaling pathway;;CC:nucleus;;	K14484	IAA	map04075	Plant hormone signal transduction)	ENOG4111813	K:Transcription)	PF02309	AUX_IAA	AUX/IAA family
	AUX/IAA	DN124129_c0_g1	0	0.16	0.29	1.27	1.93	1.14	up	814	AFK46390.1	unknown [Lotus japonicus])	sp|Q75GB1|IAA17_ORYSJ;;	Auxin-responsive protein IAA17 OS=Oryza sativa subsp. japonica OX=39947 GN=IAA17 PE=2 SV=1;;	GO:0006355;;GO:0009734;;GO:0005634;	biological_process;;biological_process;;cellular_component;;	BP:regulation of transcription, DNA-templated;;BP:auxin-activated signaling pathway;;CC:nucleus;;	K14484	IAA	map04075	Plant hormone signal transduction)	ENOG410XP3K;;ENOG410YEX5	S:Function unknown);;K:Transcription)	------	------	------
	AUX/IAA	DN4090_c0_g2	36.94	44.26	33.98	324.3	280.91	442.29	up	2092	KJB06506.1	hypothetical protein B456_001G242800 [Gossypium raimondii])	sp|P33077|IAA4_ARATH;;	Auxin-responsive protein IAA4 OS=Arabidopsis thaliana OX=3702 GN=IAA4 PE=1 SV=2;;	GO:0006355;;GO:0009734;;GO:0005634;	biological_process;;biological_process;;cellular_component;;	BP:regulation of transcription, DNA-templated;;BP:auxin-activated signaling pathway;;CC:nucleus;;	K14484	IAA	map04075	Plant hormone signal transduction)	ENOG410YIDV	K:Transcription)	------	------	------
	AUX/IAA	DN5767_c0_g1	13.49	15.63	12.7	58.74	45.96	45.89	up	1049	XP_041019045.1	auxin-responsive protein IAA1-like isoform X1 [Juglans microcarpa x Juglans regia])	sp|Q5VRD1|IAA1_ORYSJ;;	Auxin-responsive protein IAA1 OS=Oryza sativa subsp. japonica OX=39947 GN=IAA1 PE=2 SV=1;;	GO:0006355;;GO:0009734;;GO:0005634;	biological_process;;biological_process;;cellular_component;;	BP:regulation of transcription, DNA-templated;;BP:auxin-activated signaling pathway;;CC:nucleus;;	K14484	IAA	map04075	Plant hormone signal transduction)	ENOG410YEC3;;ENOG410YGIK	K:Transcription);;S:Function unknown)	PF02309	AUX_IAA	AUX/IAA family
	AUX/IAA	DN7666_c0_g2	47.39	52.01	49.47	147.34	136.12	205.6	up	1604	OMO54206.1	AUX/IAA protein [Corchorus capsularis])	sp|Q5VRD1|IAA1_ORYSJ;;	Auxin-responsive protein IAA1 OS=Oryza sativa subsp. japonica OX=39947 GN=IAA1 PE=2 SV=1;;	GO:0006355;;GO:0009734;;GO:0005634;	biological_process;;biological_process;;cellular_component;;	BP:regulation of transcription, DNA-templated;;BP:auxin-activated signaling pathway;;CC:nucleus;;	K14484	IAA	map04075	Plant hormone signal transduction)	ENOG410YGIK	S:Function unknown)	PF02309	AUX_IAA	AUX/IAA family
	AUX1	DN15696_c0_g1	0.26	0	0.39	2.11	1.55	2.31	up	784	XP_010521237.1	PREDICTED: auxin transporter-like protein 3 [Tarenaya hassleriana])	sp|Q9CA25|LAX3_ARATH;;	Auxin transporter-like protein 3 OS=Arabidopsis thaliana OX=3702 GN=LAX3 PE=2 SV=1;;	GO:0009734;;GO:0003333;;GO:0006865;;GO:0016020;;GO:0016021;;GO:0015293;;GO:0015171;	biological_process;;biological_process;;biological_process;;cellular_component;;cellular_component;;molecular_function;;molecular_function;;	BP:auxin-activated signaling pathway;;BP:amino acid transmembrane transport;;BP:amino acid transport;;CC:membrane;;CC:integral component of membrane;;MF:symporter activity;;MF:amino acid transmembrane transporter activity;;	K13946	AUX1, LAX	map04075	Plant hormone signal transduction)	COG0814	E:Amino acid transport and metabolism)	PF01490	Aa_trans	Transmembrane amino acid transporter protein
	AUX1	DN1139_c0_g2	82.06	75.32	93.31	22.83	23.43	34.26	down	2170	XP_023910803.1	auxin transporter-like protein 2 [Quercus suber])	sp|Q9FEL7|LAX2_MEDTR;;	Auxin transporter-like protein 2 OS=Medicago truncatula OX=3880 GN=LAX2 PE=2 SV=1;;	GO:0009734;;GO:0003333;;GO:0006865;;GO:0016020;;GO:0005886;;GO:0016021;;GO:0015293;;GO:0015171;	biological_process;;biological_process;;biological_process;;cellular_component;;cellular_component;;cellular_component;;molecular_function;;molecular_function;;	BP:auxin-activated signaling pathway;;BP:amino acid transmembrane transport;;BP:amino acid transport;;CC:membrane;;CC:plasma membrane;;CC:integral component of membrane;;MF:symporter activity;;MF:amino acid transmembrane transporter activity;;	K13946	AUX1, LAX	map04075	Plant hormone signal transduction)	COG0814	E:Amino acid transport and metabolism)	PF01490	Aa_trans	Transmembrane amino acid transporter protein
	AUX1	DN7068_c2_g1	2.92	3.97	3.83	0.21	0.42	0.76	down	744	XP_039045104.1	auxin transporter-like protein 5 [Hibiscus syriacus])	sp|Q8L884|LAX4_MEDTR;;	Auxin transporter-like protein 4 OS=Medicago truncatula OX=3880 GN=LAX4 PE=2 SV=1;;	GO:0006865;;GO:0009734;;GO:0003333;;GO:0016021;;GO:0016020;;GO:0005886;;GO:0015293;;GO:0015171;	biological_process;;biological_process;;biological_process;;cellular_component;;cellular_component;;cellular_component;;molecular_function;;molecular_function;;	BP:amino acid transport;;BP:auxin-activated signaling pathway;;BP:amino acid transmembrane transport;;CC:integral component of membrane;;CC:membrane;;CC:plasma membrane;;MF:symporter activity;;MF:amino acid transmembrane transporter activity;;	K13946	AUX1, LAX	map04075	Plant hormone signal transduction)	COG0814	E:Amino acid transport and metabolism)	------	------	------
	GH3	DN91166_c0_g1	0	0	0.11	0.14	0.14	1.6	up	1801	KAF8410147.1	hypothetical protein HHK36_002669 [Tetracentron sinense])	sp|O22190|GH33_ARATH;;	Indole-3-acetic acid-amido synthetase GH3.3 OS=Arabidopsis thaliana OX=3702 GN=GH3.3 PE=1 SV=1;;	GO:0005737;;GO:0016881;	cellular_component;;molecular_function;;	CC:cytoplasm;;MF:acid-amino acid ligase activity;;	K14487	GH3	map04075	Plant hormone signal transduction)	ENOG410XQH0	S:Function unknown)	PF03321	GH3	GH3 auxin-responsive promoter
	GH3	DN3210_c0_g1	1.93	1.81	1.52	10.18	11.5	9.85	up	437	PNX88025.1	indole-3-acetic acid-amido synthetase, partial [Trifolium pratense])	sp|O82333|GH31_ARATH;;	Probable indole-3-acetic acid-amido synthetase GH3.1 OS=Arabidopsis thaliana OX=3702 GN=GH3.1 PE=2 SV=1;;	GO:0009733;;GO:0005737;;GO:0016881;	biological_process;;cellular_component;;molecular_function;;	BP:response to auxin;;CC:cytoplasm;;MF:acid-amino acid ligase activity;;	K14487	GH3	map04075	Plant hormone signal transduction)	ENOG410XQH0	S:Function unknown)	PF03321	GH3	GH3 auxin-responsive promoter
	GH3	DN5413_c0_g1	8.58	8.98	7.51	85.45	80.56	45.75	up	2975	KAI5661162.1	hypothetical protein M9H77_20485 [Catharanthus roseus])	sp|O82333|GH31_ARATH;;	Probable indole-3-acetic acid-amido synthetase GH3.1 OS=Arabidopsis thaliana OX=3702 GN=GH3.1 PE=2 SV=1;;	GO:0005737;;GO:0016881;	cellular_component;;molecular_function;;	CC:cytoplasm;;MF:acid-amino acid ligase activity;;	K14487	GH3	map04075	Plant hormone signal transduction)	ENOG410XQH0	S:Function unknown)	PF03321	GH3	GH3 auxin-responsive promoter
	SAUR	DN81050_c0_g1	1.38	0.88	1.11	9.77	8.95	6.95	up	1225	KAA8522268.1	hypothetical protein F0562_012941 [Nyssa sinensis])	sp|O22150|SAU36_ARATH;;	Auxin-responsive protein SAUR36 OS=Arabidopsis thaliana OX=3702 GN=SAUR36 PE=2 SV=1;;	GO:0009733;	biological_process;;	BP:response to auxin;;	K14488	SAUR	map04075	Plant hormone signal transduction)	ENOG410YVYP	S:Function unknown)	PF02519	Auxin_inducible	Auxin responsive protein
	SAUR	DN2410_c0_g2	20.61	19.62	25.74	77.28	84.89	60.29	up	1016	XP_002280387.1	PREDICTED: auxin-responsive protein SAUR36 [Vitis vinifera])	sp|O22150|SAU36_ARATH;;	Auxin-responsive protein SAUR36 OS=Arabidopsis thaliana OX=3702 GN=SAUR36 PE=2 SV=1;;	GO:0009733;	biological_process;;	BP:response to auxin;;	K14488	SAUR	map04075	Plant hormone signal transduction)	ENOG410YVYP	S:Function unknown)	PF02519	Auxin_inducible	Auxin responsive protein
	SAUR	DN19842_c2_g1	4.29	5.62	3.77	14.96	16.69	10.77	up	1108	KAA8522268.1	hypothetical protein F0562_012941 [Nyssa sinensis])	sp|O22150|SAU36_ARATH;;	Auxin-responsive protein SAUR36 OS=Arabidopsis thaliana OX=3702 GN=SAUR36 PE=2 SV=1;;	GO:0009733;	biological_process;;	BP:response to auxin;;	K14488	SAUR	map04075	Plant hormone signal transduction)	ENOG410YVYP	S:Function unknown)	PF02519	Auxin_inducible	Auxin responsive protein
	SAUR	DN4280_c1_g2	37.6	39.76	44.96	117.51	132.14	125.19	up	927	KAB2596861.1	auxin-induced protein 15A [Pyrus ussuriensis x Pyrus communis])	sp|Q9ZUZ3|SAU32_ARATH;;	Auxin-responsive protein SAUR32 OS=Arabidopsis thaliana OX=3702 GN=SAUR32 PE=2 SV=1;;	GO:0009733;	biological_process;;	BP:response to auxin;;	K14488	SAUR	map04075	Plant hormone signal transduction)	ENOG410YXA2	S:Function unknown)	PF02519	Auxin_inducible	Auxin responsive protein
	SAUR	DN15425_c0_g4	0.08	0	0	0.86	0.61	1.16	up	850	XP_050120989.1	auxin-responsive protein SAUR71-like [Malus sylvestris])	sp|Q9SGU2|SAU71_ARATH;;	Auxin-responsive protein SAUR71 OS=Arabidopsis thaliana OX=3702 GN=SAUR71 PE=2 SV=1;;	GO:0009733;	biological_process;;	BP:response to auxin;;	K14488	SAUR	map04075	Plant hormone signal transduction)	ENOG410YZHQ	S:Function unknown)	PF02519	Auxin_inducible	Auxin responsive protein
	SAUR	DN4905_c0_g1	1.51	1.85	2.95	17.84	10.91	2	up	309	EOY23675.1	SAUR family protein [Theobroma cacao])	sp|Q9ZUZ3|SAU32_ARATH;;	Auxin-responsive protein SAUR32 OS=Arabidopsis thaliana OX=3702 GN=SAUR32 PE=2 SV=1;;	GO:0009733;	biological_process;;	BP:response to auxin;;	K14488	SAUR	map04075	Plant hormone signal transduction)	ENOG410YXA2	S:Function unknown)	PF02519	Auxin_inducible	Auxin responsive protein
	SAUR	DN29217_c0_g2	9.48	6.67	12.3	2.1	1.17	6.53	down	683	XP_042509444.1	auxin-responsive protein SAUR21-like [Macadamia integrifolia])	sp|P33080|AX10A_SOYBN;;	Auxin-induced protein X10A OS=Glycine max OX=3847 PE=2 SV=1;;	GO:0009733;	biological_process;;	BP:response to auxin;;	K14488	SAUR	map04075	Plant hormone signal transduction)	------	------	PF02519	Auxin_inducible	Auxin responsive protein
	SAUR	DN39611_c0_g1	1	1.12	1.83	0.1	0.13	0.28	down	1503	QCD88667.1	SAUR family protein [Vigna unguiculata])	sp|P33080|AX10A_SOYBN;;	Auxin-induced protein X10A OS=Glycine max OX=3847 PE=2 SV=1;;	GO:0009733;	biological_process;;	BP:response to auxin;;	K14488	SAUR	map04075	Plant hormone signal transduction)	ENOG410YVUY;;ENOG4111DHX	S:Function unknown);;	------	------	------
	SAUR	DN4280_c1_g3	79.82	74.78	54.05	38.03	30.26	11.11	down	741	KAG8390447.1	hypothetical protein BUALT_Bualt01G0084300 [Buddleja alternifolia])	sp|Q9ZUZ3|SAU32_ARATH;;	Auxin-responsive protein SAUR32 OS=Arabidopsis thaliana OX=3702 GN=SAUR32 PE=2 SV=1;;	GO:0009733;	biological_process;;	BP:response to auxin;;	K14488	SAUR	map04075	Plant hormone signal transduction)	ENOG410YXA2	S:Function unknown)	PF02519	Auxin_inducible	Auxin responsive protein
	SAUR	DN52902_c0_g2	0.4	0.63	1.26	0	0	0	down	837	XP_034700302.1	auxin-induced protein 6B-like [Vitis riparia])	sp|Q9SIG9|SAU12_ARATH;;	Protein SMALL AUXIN UP-REGULATED RNA 12 OS=Arabidopsis thaliana OX=3702 GN=SAUR12 PE=2 SV=1;;	GO:0009733;	biological_process;;	BP:response to auxin;;	K14488	SAUR	map04075	Plant hormone signal transduction)	ENOG410YR0G	S:Function unknown)	PF02519	Auxin_inducible	Auxin responsive protein
	SAUR	DN70053_c0_g1	2.41	2.7	5.29	0.79	1.64	0.74	down	1001	XP_006473631.1	indole-3-acetic acid-induced protein ARG7-like [Citrus sinensis])	sp|P33083|AX6B_SOYBN;;	Auxin-induced protein 6B OS=Glycine max OX=3847 PE=2 SV=1;;	GO:0009733;	biological_process;;	BP:response to auxin;;	K14488	SAUR	map04075	Plant hormone signal transduction)	------	------	PF02519	Auxin_inducible	Auxin responsive protein
	TIR1	DN1542_c0_g1	21.8	21.06	29.5	48.11	61.95	46.35	up	2765	KDP28084.1	hypothetical protein JCGZ_13855 [Jatropha curcas])	sp|Q570C0|TIR1_ARATH;;	Protein TRANSPORT INHIBITOR RESPONSE 1 OS=Arabidopsis thaliana OX=3702 GN=TIR1 PE=1 SV=2;;	GO:0031146;;GO:0009734;;GO:0005634;;GO:0019005;;GO:0000822;	biological_process;;biological_process;;cellular_component;;cellular_component;;molecular_function;;	BP:SCF-dependent proteasomal ubiquitin-dependent protein catabolic process;;BP:auxin-activated signaling pathway;;CC:nucleus;;CC:SCF ubiquitin ligase complex;;MF:inositol hexakisphosphate binding;;	K14485	TIR1	map04075	Plant hormone signal transduction)	ENOG410XQ54	S:Function unknown)	PF18791;;PF18511;;PF12937	Transp_inhibit;;F-box_5;;F-box-like	Transport inhibitor response 1 protein domain;;F-box;;F-box-like
	TIR1	DN9429_c0_g1	10.47	9.81	9.56	27.69	28.64	45.74	up	1583	KAF2305107.1	hypothetical protein GH714_001820 [Hevea brasiliensis])	sp|Q7XVM8|TIR1B_ORYSJ;;	Transport inhibitor response 1-like protein Os04g0395600 OS=Oryza sativa subsp. japonica OX=39947 GN=Os04g0395600 PE=2 SV=1;;	GO:0031146;;GO:0009734;;GO:0005634;;GO:0019005;;GO:0000822;	biological_process;;biological_process;;cellular_component;;cellular_component;;molecular_function;;	BP:SCF-dependent proteasomal ubiquitin-dependent protein catabolic process;;BP:auxin-activated signaling pathway;;CC:nucleus;;CC:SCF ubiquitin ligase complex;;MF:inositol hexakisphosphate binding;;	K14485	TIR1	map04075	Plant hormone signal transduction)	ENOG410XQ54	S:Function unknown)	PF18791	Transp_inhibit	Transport inhibitor response 1 protein domain
GA	DELLA	DN628_c0_g1	117.93	113.91	116.65	200.78	201.58	249.39	up	2738	AYN70310.1	gibberellin-insensitive 1 [Paeonia suffruticosa])	sp|Q8S4W7|GAI1_VITVI;;	DELLA protein GAI1 OS=Vitis vinifera OX=29760 GN=GAI1 PE=2 SV=1;;	GO:0042538;;GO:0009740;;GO:0006355;;GO:0009737;;GO:0009867;;GO:2000377;;GO:0010187;;GO:2000033;;GO:0009863;;GO:0009938;;GO:0009723;;GO:0005634;;GO:0043565;;GO:0003700;;GO:0003712;	biological_process;;biological_process;;biological_process;;biological_process;;biological_process;;biological_process;;biological_process;;biological_process;;biological_process;;biological_process;;biological_process;;cellular_component;;molecular_function;;molecular_function;;molecular_function;;	BP:hyperosmotic salinity response;;BP:gibberellic acid mediated signaling pathway;;BP:regulation of transcription, DNA-templated;;BP:response to abscisic acid;;BP:jasmonic acid mediated signaling pathway;;BP:regulation of reactive oxygen species metabolic process;;BP:negative regulation of seed germination;;BP:regulation of seed dormancy process;;BP:salicylic acid mediated signaling pathway;;BP:n…	K14494	DELLA	map04075	Plant hormone signal transduction)	ENOG410YBFY	K:Transcription)	PF03514;;PF12041	GRAS;;DELLA	GRAS domain family;;Transcriptional regulator DELLA protein N terminal
	DELLA	DN12432_c0_g1	2.87	3.31	4.12	0.47	0.68	0.71	down	1842	XP_002284952.1	PREDICTED: DELLA protein SLR1 [Vitis vinifera])	sp|Q8S4W7|GAI1_VITVI;;	DELLA protein GAI1 OS=Vitis vinifera OX=29760 GN=GAI1 PE=2 SV=1;;	GO:0009740;;GO:0006355;;GO:0005634;;GO:0003700;;GO:0043565;	biological_process;;biological_process;;cellular_component;;molecular_function;;molecular_function;;	BP:gibberellic acid mediated signaling pathway;;BP:regulation of transcription, DNA-templated;;CC:nucleus;;MF:transcription factor activity, sequence-specific DNA binding;;MF:sequence-specific DNA binding;;	K14494	DELLA	map04075	Plant hormone signal transduction)	ENOG410YBFY	K:Transcription)	PF03514;;PF12041	GRAS;;DELLA	GRAS domain family;;Transcriptional regulator DELLA protein N terminal
	GID1	DN185_c0_g1	53.48	51.07	51.89	275.41	232.11	243.64	up	2801	KAA8550923.1	hypothetical protein F0562_002607 [Nyssa sinensis])	sp|Q9LYC1|GID1B_ARATH;;	Gibberellin receptor GID1B OS=Arabidopsis thaliana OX=3702 GN=GID1B PE=1 SV=1;;	GO:0048444;;GO:0010325;;GO:0009939;;GO:0005737;;GO:0009536;;GO:0005634;;GO:0016787;;GO:0010331;	biological_process;;biological_process;;biological_process;;cellular_component;;cellular_component;;cellular_component;;molecular_function;;molecular_function;;	BP:floral organ morphogenesis;;BP:raffinose family oligosaccharide biosynthetic process;;BP:positive regulation of gibberellic acid mediated signaling pathway;;CC:cytoplasm;;CC:plastid;;CC:nucleus;;MF:hydrolase activity;;MF:gibberellin binding;;	K14493	GID1	map04075	Plant hormone signal transduction)	COG0657	I:Lipid transport and metabolism)	PF07859;;PF20434;;PF00135	Abhydrolase_3;;BD-FAE;;COesterase	alpha/beta hydrolase fold;;BD-FAE;;Carboxylesterase family
	GID1	DN1055_c0_g1	56	53.92	55.96	10.53	8.69	15.68	down	2949	OMO62373.1	Alpha/beta hydrolase-3 [Corchorus capsularis])	sp|Q9MAA7|GID1A_ARATH;;	Gibberellin receptor GID1A OS=Arabidopsis thaliana OX=3702 GN=GID1A PE=1 SV=1;;	GO:0016787;	molecular_function;;	MF:hydrolase activity;;	K14493	GID1	map04075	Plant hormone signal transduction)	COG0657	I:Lipid transport and metabolism)	PF07859;;PF20434;;PF00135;;PF12740;;PF10340	Abhydrolase_3;;BD-FAE;;COesterase;;Chlorophyllase2;;Say1_Mug180	alpha/beta hydrolase fold;;BD-FAE;;Carboxylesterase family;;Chlorophyllase enzyme;;Steryl acetyl hydrolase
	GID2	DN37617_c0_g1	53.56	49.48	54.34	105.92	93.84	110.66	up	1314	KAF5955548.1	hypothetical protein HYC85_008404 [Camellia sinensis])	sp|Q9STX3|GID2_ARATH;;	F-box protein GID2 OS=Arabidopsis thaliana OX=3702 GN=GID2 PE=1 SV=1;;	GO:0009740;;GO:0010162;;GO:0031146;;GO:0009845;;GO:0005634;;GO:0019005;	biological_process;;biological_process;;biological_process;;biological_process;;cellular_component;;cellular_component;;	BP:gibberellic acid mediated signaling pathway;;BP:seed dormancy process;;BP:SCF-dependent proteasomal ubiquitin-dependent protein catabolic process;;BP:seed germination;;CC:nucleus;;CC:SCF ubiquitin ligase complex;;	K14495	GID2, SLY1	map04075	Plant hormone signal transduction)	ENOG410YPR2	S:Function unknown)	PF12937;;PF00646	F-box-like;;F-box	F-box-like;;F-box domain
	GID2	DN37617_c0_g2	31.34	30.26	37.04	7.6	3.94	4.47	down	789	XP_030496948.1	F-box protein GID2 [Cannabis sativa])	sp|Q9STX3|GID2_ARATH;;	F-box protein GID2 OS=Arabidopsis thaliana OX=3702 GN=GID2 PE=1 SV=1;;	GO:0009740;;GO:0010162;;GO:0031146;;GO:0009845;;GO:0005634;;GO:0019005;	biological_process;;biological_process;;biological_process;;biological_process;;cellular_component;;cellular_component;;	BP:gibberellic acid mediated signaling pathway;;BP:seed dormancy process;;BP:SCF-dependent proteasomal ubiquitin-dependent protein catabolic process;;BP:seed germination;;CC:nucleus;;CC:SCF ubiquitin ligase complex;;	K14495	GID2, SLY1	map04075	Plant hormone signal transduction)	ENOG410YPR2	S:Function unknown)	PF12937;;PF00646	F-box-like;;F-box	F-box-like;;F-box domain
	PIF3	DN11490_c0_g1	67.85	70.86	65.45	9.32	8.91	16.57	down	3091	XP_010659764.1	PREDICTED: transcription factor PIF3 isoform X1 [Vitis vinifera])	sp|O80536|PIF3_ARATH;;	Transcription factor PIF3 OS=Arabidopsis thaliana OX=3702 GN=PIF3 PE=1 SV=1;;	GO:0005634;;GO:0003700;;GO:0046983;	cellular_component;;molecular_function;;molecular_function;;	CC:nucleus;;MF:transcription factor activity, sequence-specific DNA binding;;MF:protein dimerization activity;;	K12126	PIF3	map04712;;map04075	Circadian rhythm - plant);;Plant hormone signal transduction)	ENOG4111SYS	K:Transcription)	PF00010	HLH	Helix-loop-helix DNA-binding domain
	PIF3	DN11972_c0_g1	49.55	52.68	46.28	3.16	4.19	9.33	down	2452	KAB1199165.1	Transcription factor PIF3 [Morella rubra])	sp|Q0JNI9|PIL15_ORYSJ;;	Transcription factor PHYTOCHROME INTERACTING FACTOR-LIKE 15 OS=Oryza sativa subsp. japonica OX=39947 GN=PIL15 PE=1 SV=2;;	GO:0005634;;GO:0003700;;GO:0046983;	cellular_component;;molecular_function;;molecular_function;;	CC:nucleus;;MF:transcription factor activity, sequence-specific DNA binding;;MF:protein dimerization activity;;	K12126	PIF3	map04712;;map04075	Circadian rhythm - plant);;Plant hormone signal transduction)	ENOG4111SYS	K:Transcription)	------	------	------
Ethylene	CTR1	DN41887_c0_g3	7.24	8.32	5.31	14.67	14.42	10.68	up	819	RVW48206.1	Serine/threonine-protein kinase CTR1 [Vitis vinifera])	sp|Q05609|CTR1_ARATH;;	Serine/threonine-protein kinase CTR1 OS=Arabidopsis thaliana OX=3702 GN=CTR1 PE=1 SV=1;;	GO:0006468;;GO:0004674;;GO:0004713;;GO:0005524;;GO:0004672;	biological_process;;molecular_function;;molecular_function;;molecular_function;;molecular_function;;	BP:protein phosphorylation;;MF:protein serine/threonine kinase activity;;MF:protein tyrosine kinase activity;;MF:ATP binding;;MF:protein kinase activity;;	K14510	CTR1	map04016;;map04075	MAPK signaling pathway - plant);;Plant hormone signal transduction)	COG0515	T:Signal transduction mechanisms)	PF07714;;PF00069	PK_Tyr_Ser-Thr;;Pkinase	Protein tyrosine and serine/threonine kinase;;Protein kinase domain
	EBF1_2	DN20314_c0_g1	11.3	10.25	12.24	21.27	21.6	19.91	up	681	KAA8525463.1	hypothetical protein F0562_007318 [Nyssa sinensis])	sp|Q9SKK0|EBF1_ARATH;;	EIN3-binding F-box protein 1 OS=Arabidopsis thaliana OX=3702 GN=EBF1 PE=1 SV=1;;	GO:0031146;;GO:0019005;	biological_process;;cellular_component;;	BP:SCF-dependent proteasomal ubiquitin-dependent protein catabolic process;;CC:SCF ubiquitin ligase complex;;	K14515	EBF1_2	map04016;;map04075	MAPK signaling pathway - plant);;Plant hormone signal transduction)	ENOG410ZPKV;;ENOG410XPA4	S:Function unknown);;	------	------	------
	EBF1_2	DN22170_c0_g1	28.37	15.45	19.66	73.89	95.45	92.7	up	208	XP_041016635.1	EIN3-binding F-box protein 1-like [Juglans microcarpa x Juglans regia])	sp|Q708Y0|EBF2_ARATH;;	EIN3-binding F-box protein 2 OS=Arabidopsis thaliana OX=3702 GN=EBF2 PE=1 SV=1;;	GO:0031146;;GO:0019005;	biological_process;;cellular_component;;	BP:SCF-dependent proteasomal ubiquitin-dependent protein catabolic process;;CC:SCF ubiquitin ligase complex;;	K14515	EBF1_2	map04016;;map04075	MAPK signaling pathway - plant);;Plant hormone signal transduction)	ENOG410XQ54;;ENOG410ZPKV;;ENOG410XPA4	S:Function unknown);;	------	------	------
	EBF1_2	DN5180_c0_g1	11.69	17.59	17.49	29.82	37.09	27.24	up	463	XP_008219497.1	PREDICTED: LOW QUALITY PROTEIN: EIN3-binding F-box protein 1-like [Prunus mume])	sp|Q9SKK0|EBF1_ARATH;;	EIN3-binding F-box protein 1 OS=Arabidopsis thaliana OX=3702 GN=EBF1 PE=1 SV=1;;	------	------	------	K14515	EBF1_2	map04016;;map04075	MAPK signaling pathway - plant);;Plant hormone signal transduction)	ENOG410ZPKV;;ENOG410XPA4	S:Function unknown);;	PF12799	LRR_4	Leucine Rich repeats (2 copies)
	EBF1_2	DN20314_c0_g2	0.45	0.54	0.15	3.14	2.34	2.14	up	1138	XP_050216688.1	EIN3-binding F-box protein 1-like [Mercurialis annua])	sp|Q9SKK0|EBF1_ARATH;;	EIN3-binding F-box protein 1 OS=Arabidopsis thaliana OX=3702 GN=EBF1 PE=1 SV=1;;	GO:0031146;;GO:0019005;	biological_process;;cellular_component;;	BP:SCF-dependent proteasomal ubiquitin-dependent protein catabolic process;;CC:SCF ubiquitin ligase complex;;	K14515	EBF1_2	map04016;;map04075	MAPK signaling pathway - plant);;Plant hormone signal transduction)	ENOG410ZPKV	S:Function unknown)	------	------	------
	ERF1	DN988_c0_g2	48.37	38.04	31.11	2.63	2.82	2.88	down	940	QNI23864.1	AP2/ERF transcription factor [Camptotheca acuminata])	sp|A0A3Q7I5Y9|ERFC3_SOLLC;;	Ethylene-response factor C3 OS=Solanum lycopersicum OX=4081 GN=ERF.C.3 PE=2 SV=1;;	GO:0006952;;GO:0009873;;GO:0005634;;GO:0003700;;GO:0003677;	biological_process;;biological_process;;cellular_component;;molecular_function;;molecular_function;;	BP:defense response;;BP:ethylene-activated signaling pathway;;CC:nucleus;;MF:transcription factor activity, sequence-specific DNA binding;;MF:DNA binding;;	K14516	ERF1	map04016;;map04075	MAPK signaling pathway - plant);;Plant hormone signal transduction)	ENOG410YJNR;;ENOG410YJVW;;ENOG4111E8T	K:Transcription);;	PF00847	AP2	AP2 domain
Brassinosteroid	BAK1	DN13785_c0_g1	24.81	30.54	18.64	80.02	74.38	47.43	up	569	KAG6780273.1	hypothetical protein POTOM_013127 [Populus tomentosa])	sp|Q94F62|BAK1_ARATH;;	BRASSINOSTEROID INSENSITIVE 1-associated receptor kinase 1 OS=Arabidopsis thaliana OX=3702 GN=BAK1 PE=1 SV=2;;	GO:0006468;;GO:0016021;;GO:0004675;;GO:0005102;;GO:0005524;	biological_process;;cellular_component;;molecular_function;;molecular_function;;molecular_function;;	BP:protein phosphorylation;;CC:integral component of membrane;;MF:transmembrane receptor protein serine/threonine kinase activity;;MF:receptor binding;;MF:ATP binding;;	K13416	BAK1	map04016;;map04626;;map04075	MAPK signaling pathway - plant);;Plant-pathogen interaction);;Plant hormone signal transduction)	ENOG411233U	T:Signal transduction mechanisms)	------	------	------
	BAK1	DN7238_c1_g1	33.58	34.1	19.73	138.11	132.85	82.69	up	273	XP_013630503.1	PREDICTED: BRASSINOSTEROID INSENSITIVE 1-associated receptor kinase 1 isoform X1 [Brassica oleracea var. oleracea])	sp|Q94F62|BAK1_ARATH;;	BRASSINOSTEROID INSENSITIVE 1-associated receptor kinase 1 OS=Arabidopsis thaliana OX=3702 GN=BAK1 PE=1 SV=2;;	GO:0050832;;GO:0006468;;GO:0009742;;GO:0042742;;GO:0008219;;GO:0002229;;GO:0016021;;GO:0005886;;GO:0032991;;GO:0005768;;GO:0004675;;GO:0004674;;GO:0004672;;GO:0005102;;GO:0046982;;GO:0005524;	biological_process;;biological_process;;biological_process;;biological_process;;biological_process;;biological_process;;cellular_component;;cellular_component;;cellular_component;;cellular_component;;molecular_function;;molecular_function;;molecular_function;;molecular_function;;molecular_function;;molecular_function;;	BP:defense response to fungus;;BP:protein phosphorylation;;BP:brassinosteroid mediated signaling pathway;;BP:defense response to bacterium;;BP:cell death;;BP:defense response to oomycetes;;CC:integral component of membrane;;CC:plasma membrane;;CC:macromolecular complex;;CC:endosome;;MF:transmembrane receptor protein serine/threonine kinase activity;;MF:protein serine/threonine kinase activity;;MF…	K13416;K13418	BAK1;SERK1	map04016;;map04626;;map04075	MAPK signaling pathway - plant);;Plant-pathogen interaction);;Plant hormone signal transduction)	ENOG411233U	T:Signal transduction mechanisms)	------	------	------
	BKI1	DN10629_c0_g1	15.66	16.55	14.43	35.25	43.01	32.35	up	1547	XP_040997632.1	BRI1 kinase inhibitor 1-like [Juglans microcarpa x Juglans regia])	sp|Q9FMZ0|BKI1_ARATH;;	BRI1 kinase inhibitor 1 OS=Arabidopsis thaliana OX=3702 GN=BKI1 PE=1 SV=1;;	GO:0016310;;GO:0005886;;GO:0019210;;GO:0016301;	biological_process;;cellular_component;;molecular_function;;molecular_function;;	BP:phosphorylation;;CC:plasma membrane;;MF:kinase inhibitor activity;;MF:kinase activity;;	K14499	BKI1	map04075	Plant hormone signal transduction)	ENOG410YVQJ	T:Signal transduction mechanisms)	------	------	------
	BRI1	DN1851_c0_g1	24.33	23.58	25.2	8.92	10.01	10.51	down	4240	XP_041005990.1	systemin receptor SR160-like [Juglans microcarpa x Juglans regia])	sp|Q8GUQ5|BRI1_SOLLC;;	Brassinosteroid LRR receptor kinase OS=Solanum lycopersicum OX=4081 GN=CURL3 PE=1 SV=1;;	GO:0009755;;GO:0006468;;GO:0010224;;GO:0009742;;GO:0009729;;GO:0010584;;GO:0048366;;GO:0060548;;GO:0010268;;GO:0048657;;GO:1900140;;GO:0009911;;GO:0016021;;GO:0005886;;GO:0032991;;GO:0005768;;GO:0004674;;GO:0005496;;GO:0046982;;GO:0005524;;GO:0042803;	biological_process;;biological_process;;biological_process;;biological_process;;biological_process;;biological_process;;biological_process;;biological_process;;biological_process;;biological_process;;biological_process;;biological_process;;cellular_component;;cellular_component;;cellular_component;;cellular_component;;molecular_function;;molecular_function;;molecular_function;;molecular_function;…	BP:hormone-mediated signaling pathway;;BP:protein phosphorylation;;BP:response to UV-B;;BP:brassinosteroid mediated signaling pathway;;BP:detection of brassinosteroid stimulus;;BP:pollen exine formation;;BP:leaf development;;BP:negative regulation of cell death;;BP:brassinosteroid homeostasis;;BP:anther wall tapetum cell differentiation;;BP:regulation of seedling development;;BP:positive regulati…	K13415	BRI1	map04075	Plant hormone signal transduction)	COG4886	S:Function unknown)	PF00069;;PF07714;;PF12799;;PF13855;;PF20141;;PF03109;;PF08263	Pkinase;;PK_Tyr_Ser-Thr;;LRR_4;;LRR_8;;Island;;ABC1;;LRRNT_2	Protein kinase domain;;Protein tyrosine and serine/threonine kinase;;Leucine Rich repeats (2 copies);;Leucine rich repeat;;Brassinosteroid receptor island domain;;ABC1 atypical kinase-like domain;;Leucine rich repeat N-terminal domain
	BRI1	DN5891_c0_g1	5.44	4.68	4.64	1.88	0.84	1.21	down	737	XP_006427932.1	protein BRASSINOSTEROID INSENSITIVE 1 [Citrus clementina])	sp|O22476|BRI1_ARATH;;	Protein BRASSINOSTEROID INSENSITIVE 1 OS=Arabidopsis thaliana OX=3702 GN=BRI1 PE=1 SV=1;;	GO:0009755;;GO:0010584;;GO:0006468;;GO:0060548;;GO:0010224;;GO:0009742;;GO:0009729;;GO:0009911;;GO:0010268;;GO:0048366;;GO:1900140;;GO:0048657;;GO:0016021;;GO:0005886;;GO:0032991;;GO:0005768;;GO:0004674;;GO:0004672;;GO:0005524;;GO:0042803;;GO:0005496;;GO:0046982;	biological_process;;biological_process;;biological_process;;biological_process;;biological_process;;biological_process;;biological_process;;biological_process;;biological_process;;biological_process;;biological_process;;biological_process;;cellular_component;;cellular_component;;cellular_component;;cellular_component;;molecular_function;;molecular_function;;molecular_function;;molecular_function;…	BP:hormone-mediated signaling pathway;;BP:pollen exine formation;;BP:protein phosphorylation;;BP:negative regulation of cell death;;BP:response to UV-B;;BP:brassinosteroid mediated signaling pathway;;BP:detection of brassinosteroid stimulus;;BP:positive regulation of flower development;;BP:brassinosteroid homeostasis;;BP:leaf development;;BP:regulation of seedling development;;BP:anther wall tape…	K13415	BRI1	map04075	Plant hormone signal transduction)	COG4886	S:Function unknown)	PF08263;;PF12799;;PF13855	LRRNT_2;;LRR_4;;LRR_8	Leucine rich repeat N-terminal domain;;Leucine Rich repeats (2 copies);;Leucine rich repeat
	BRI1	DN5891_c0_g2	6.63	4.79	6.22	2.48	2.23	2.69	down	808	XP_028763378.1	systemin receptor SR160-like [Prosopis alba])	sp|O22476|BRI1_ARATH;;	Protein BRASSINOSTEROID INSENSITIVE 1 OS=Arabidopsis thaliana OX=3702 GN=BRI1 PE=1 SV=1;;	GO:0010584;;GO:0006468;;GO:0060548;;GO:0050832;;GO:0010224;;GO:0009742;;GO:0009729;;GO:0009911;;GO:0010268;;GO:0048366;;GO:1900140;;GO:0048657;;GO:0016021;;GO:0005886;;GO:0032991;;GO:0005768;;GO:0004674;;GO:0004672;;GO:0005524;;GO:0042803;;GO:0005496;;GO:0046982;	biological_process;;biological_process;;biological_process;;biological_process;;biological_process;;biological_process;;biological_process;;biological_process;;biological_process;;biological_process;;biological_process;;biological_process;;cellular_component;;cellular_component;;cellular_component;;cellular_component;;molecular_function;;molecular_function;;molecular_function;;molecular_function;…	BP:pollen exine formation;;BP:protein phosphorylation;;BP:negative regulation of cell death;;BP:defense response to fungus;;BP:response to UV-B;;BP:brassinosteroid mediated signaling pathway;;BP:detection of brassinosteroid stimulus;;BP:positive regulation of flower development;;BP:brassinosteroid homeostasis;;BP:leaf development;;BP:regulation of seedling development;;BP:anther wall tapetum cell…	K13415	BRI1	map04075	Plant hormone signal transduction)	COG4886	S:Function unknown)	PF08263;;PF12799	LRRNT_2;;LRR_4	Leucine rich repeat N-terminal domain;;Leucine Rich repeats (2 copies)
	BSK	DN25070_c0_g1	0	0	1.62	8.13	10.51	6.01	up	331	BBG94760.1	BR-signaling kinase 1 [Prunus dulcis])	sp|Q944A7|BSK1_ARATH;;	Serine/threonine-protein kinase BSK1 OS=Arabidopsis thaliana OX=3702 GN=BSK1 PE=1 SV=1;;	GO:0006468;;GO:0009742;;GO:0016310;;GO:0016021;;GO:0005886;;GO:0004672;;GO:0005524;	biological_process;;biological_process;;biological_process;;cellular_component;;cellular_component;;molecular_function;;molecular_function;;	BP:protein phosphorylation;;BP:brassinosteroid mediated signaling pathway;;BP:phosphorylation;;CC:integral component of membrane;;CC:plasma membrane;;MF:protein kinase activity;;MF:ATP binding;;	K14500	BSK	map04075	Plant hormone signal transduction)	------	------	------	------	------
	BSK	DN33464_c0_g1	0	0.48	0	2.2	4.62	3.47	up	412	XP_028117615.1	serine/threonine-protein kinase BSK1-like isoform X1 [Camellia sinensis])	sp|Q336V9|BSK12_ORYSJ;;	Serine/threonine-protein kinase BSK1-2 OS=Oryza sativa subsp. japonica OX=39947 GN=BSK1-2 PE=2 SV=2;;	GO:0006468;;GO:0009742;;GO:0005886;;GO:0005524;;GO:0004672;	biological_process;;biological_process;;cellular_component;;molecular_function;;molecular_function;;	BP:protein phosphorylation;;BP:brassinosteroid mediated signaling pathway;;CC:plasma membrane;;MF:ATP binding;;MF:protein kinase activity;;	K14500	BSK	map04075	Plant hormone signal transduction)	ENOG410YDRD	T:Signal transduction mechanisms)	------	------	------
	BSK	DN4164_c0_g1	176.58	149.87	141.73	492.74	474.93	341.7	up	3298	XP_034676559.1	serine/threonine-protein kinase BSK1-like [Vitis riparia])	sp|Q944A7|BSK1_ARATH;;	Serine/threonine-protein kinase BSK1 OS=Arabidopsis thaliana OX=3702 GN=BSK1 PE=1 SV=1;;	GO:0006468;;GO:0009742;;GO:0005886;;GO:0005524;;GO:0004672;	biological_process;;biological_process;;cellular_component;;molecular_function;;molecular_function;;	BP:protein phosphorylation;;BP:brassinosteroid mediated signaling pathway;;CC:plasma membrane;;MF:ATP binding;;MF:protein kinase activity;;	K14500	BSK	map04075	Plant hormone signal transduction)	ENOG410YDRD	T:Signal transduction mechanisms)	PF00069;;PF07714	Pkinase;;PK_Tyr_Ser-Thr	Protein kinase domain;;Protein tyrosine and serine/threonine kinase
	CYCD3	DN22033_c0_g1	5.09	5.34	4.47	1.18	1.64	1.34	down	1812	EOY14367.1	D3-type cyclin isoform 3 [Theobroma cacao])	sp|Q9SN11|CCD33_ARATH;;	Cyclin-D3-3 OS=Arabidopsis thaliana OX=3702 GN=CYCD3-3 PE=2 SV=1;;	GO:0000079;;GO:0044772;;GO:0007049;;GO:0051301;;GO:0005737;;GO:0005634;;GO:0000307;;GO:0016538;	biological_process;;biological_process;;biological_process;;biological_process;;cellular_component;;cellular_component;;cellular_component;;molecular_function;;	BP:regulation of cyclin-dependent protein serine/threonine kinase activity;;BP:mitotic cell cycle phase transition;;BP:cell cycle;;BP:cell division;;CC:cytoplasm;;CC:nucleus;;CC:cyclin-dependent protein kinase holoenzyme complex;;MF:cyclin-dependent protein serine/threonine kinase regulator activity;;	K14505	CYCD3	map04075	Plant hormone signal transduction)	ENOG410XRKC	D:Cell cycle control, cell division, chromosome partitioning)	PF02984	Cyclin_C	Cyclin, C-terminal domain
	TCH4	DN7329_c0_g2	12.64	9.03	13.19	4.49	2.58	1.94	down	943	XP_034699855.1	probable xyloglucan endotransglucosylase/hydrolase protein 23 [Vitis riparia])	sp|G5DAC6|XTH1_DIOKA;;	Xyloglucan endotransglucosylase protein 1 OS=Diospyros kaki OX=35925 GN=XTH1 PE=1 SV=1;;	GO:0042546;;GO:0071555;;GO:0010411;;GO:0048046;;GO:0016762;;GO:0004553;	biological_process;;biological_process;;biological_process;;cellular_component;;molecular_function;;molecular_function;;	BP:cell wall biogenesis;;BP:cell wall organization;;BP:xyloglucan metabolic process;;CC:apoplast;;MF:xylogluca;;MF:hydrolase activity, hydrolyzing O-glycosyl compounds;;	K14504;K08235	TCH4;E2.4.1.207	map04075	Plant hormone signal transduction)	COG2273	G:Carbohydrate transport and metabolism)	PF00722;;PF06955	Glyco_hydro_16;;XET_C	Glycosyl hydrolases family 16;;Xyloglucan endo-transglycosylase (XET) C-terminus
	TCH4	DN87608_c0_g2	108.19	82.11	76.6	5.82	4.68	4.67	down	1727	XP_042989756.1	probable xyloglucan endotransglucosylase/hydrolase protein 23 [Carya illinoinensis])	sp|Q38910|XTH23_ARATH;;	Probable xyloglucan endotransglucosylase/hydrolase protein 23 OS=Arabidopsis thaliana OX=3702 GN=XTH23 PE=2 SV=1;;	GO:0042546;;GO:0071555;;GO:0010411;;GO:0048046;;GO:0016762;;GO:0004553;	biological_process;;biological_process;;biological_process;;cellular_component;;molecular_function;;molecular_function;;	BP:cell wall biogenesis;;BP:cell wall organization;;BP:xyloglucan metabolic process;;CC:apoplast;;MF:xylogluca;;MF:hydrolase activity, hydrolyzing O-glycosyl compounds;;	K14504;K08235	TCH4;E2.4.1.207	map04075	Plant hormone signal transduction)	COG2273	G:Carbohydrate transport and metabolism)	PF00722;;PF06955	Glyco_hydro_16;;XET_C	Glycosyl hydrolases family 16;;Xyloglucan endo-transglycosylase (XET) C-terminus
Cytokinine	AHK2_3_4	DN15610_c0_g1	0.91	0.17	0.17	5.92	3.75	3.71	up	491	KAE8023704.1	hypothetical protein FH972_009375 [Carpinus fangiana])	------	------	GO:0048856;;GO:0009736;;GO:0016021;;GO:0000155;	biological_process;;biological_process;;cellular_component;;molecular_function;;	BP:anatomical structure development;;BP:cytokinin-activated signaling pathway;;CC:integral component of membrane;;MF:phosphorelay sensor kinase activity;;	K14489	AHK2_3_4	map04075	Plant hormone signal transduction)	COG0642	T:Signal transduction mechanisms)	------	------	------
	AHK2_3_4	DN13112_c0_g1	1.9	2.9	1.35	0	0.22	0.34	down	744	XP_022771686.1	histidine kinase 2-like isoform X1 [Durio zibethinus])	sp|Q9C5U2|AHK2_ARATH;;	Histidine kinase 2 OS=Arabidopsis thaliana OX=3702 GN=AHK2 PE=1 SV=1;;	GO:0009736;;GO:0080117;;GO:0010087;;GO:0048856;;GO:0009636;;GO:0010271;;GO:0070417;;GO:0010029;;GO:0034757;;GO:0009414;;GO:0009651;;GO:0071215;;GO:0048509;;GO:0009909;;GO:0016021;;GO:0000155;;GO:0043424;;GO:0042802;	biological_process;;biological_process;;biological_process;;biological_process;;biological_process;;biological_process;;biological_process;;biological_process;;biological_process;;biological_process;;biological_process;;biological_process;;biological_process;;biological_process;;cellular_component;;molecular_function;;molecular_function;;molecular_function;;	BP:cytokinin-activated signaling pathway;;BP:secondary growth;;BP:phloem or xylem histogenesis;;BP:anatomical structure development;;BP:response to toxic substance;;BP:regulation of chlorophyll catabolic process;;BP:cellular response to cold;;BP:regulation of seed germination;;BP:negative regulation of iron ion transport;;BP:response to water deprivation;;BP:response to salt stress;;BP:cellular r…	K14489	AHK2_3_4	map04075	Plant hormone signal transduction)	COG0642	T:Signal transduction mechanisms)	------	------	------
	AHK2_3_4	DN21471_c0_g1	31.82	32.31	37.85	11.8	7.91	11.37	down	283	KAF2292901.1	hypothetical protein GH714_029717 [Hevea brasiliensis])	sp|A2WYI4|OHK3_ORYSI;;	Probable histidine kinase 3 OS=Oryza sativa subsp. indica OX=39946 GN=HK3 PE=2 SV=1;;	GO:0048856;;GO:0009736;;GO:0016021;;GO:0000155;	biological_process;;biological_process;;cellular_component;;molecular_function;;	BP:anatomical structure development;;BP:cytokinin-activated signaling pathway;;CC:integral component of membrane;;MF:phosphorelay sensor kinase activity;;	K14489	AHK2_3_4	map04075	Plant hormone signal transduction)	COG0642	T:Signal transduction mechanisms)	------	------	------
	AHK2_3_4	DN2315_c0_g1	11.44	7.36	8.23	2.72	2.2	2.8	down	4301	GKV34790.1	hypothetical protein SLEP1_g43132 [Shorea leprosula])	sp|Q9C5U0|AHK4_ARATH;;	Histidine kinase 4 OS=Arabidopsis thaliana OX=3702 GN=AHK4 PE=1 SV=1;;	GO:0048856;;GO:0009736;;GO:0016021;;GO:0000155;	biological_process;;biological_process;;cellular_component;;molecular_function;;	BP:anatomical structure development;;BP:cytokinin-activated signaling pathway;;CC:integral component of membrane;;MF:phosphorelay sensor kinase activity;;	K14489	AHK2_3_4	map04075	Plant hormone signal transduction)	ENOG410ZW4C;;COG0642	T:Signal transduction mechanisms);;	PF03924;;PF00512	CHASE;;HisKA	CHASE domain;;His Kinase A (phospho-acceptor) domain
	AHK2_3_4	DN2315_c0_g2	37.94	33.1	34.86	13.31	11.83	15.24	down	727	KAF7839754.1	histidine kinase 3 isoform X1 [Senna tora])	sp|Q9C5U1|AHK3_ARATH;;	Histidine kinase 3 OS=Arabidopsis thaliana OX=3702 GN=AHK3 PE=1 SV=1;;	GO:0048856;;GO:0009736;;GO:0016021;;GO:0000155;	biological_process;;biological_process;;cellular_component;;molecular_function;;	BP:anatomical structure development;;BP:cytokinin-activated signaling pathway;;CC:integral component of membrane;;MF:phosphorelay sensor kinase activity;;	K14489	AHK2_3_4	map04075	Plant hormone signal transduction)	COG0642	T:Signal transduction mechanisms)	PF02518	HATPase_c	Histidine kinase-, DNA gyrase B-, and HSP90-like ATPase
	AHK2_3_4	DN24245_c0_g1	1.9	5.84	3.79	0.23	0.12	0.12	down	997	KAF7808530.1	histidine kinase 4-like [Senna tora])	sp|Q9C5U0|AHK4_ARATH;;	Histidine kinase 4 OS=Arabidopsis thaliana OX=3702 GN=AHK4 PE=1 SV=1;;	GO:0009736;;GO:0048856;;GO:0016310;;GO:0000160;;GO:0042221;;GO:0016020;;GO:0016021;;GO:0000155;;GO:0004672;	biological_process;;biological_process;;biological_process;;biological_process;;biological_process;;cellular_component;;cellular_component;;molecular_function;;molecular_function;;	BP:cytokinin-activated signaling pathway;;BP:anatomical structure development;;BP:phosphorylation;;BP:phosphorelay signal transduction system;;BP:response to chemical;;CC:membrane;;CC:integral component of membrane;;MF:phosphorelay sensor kinase activity;;MF:protein kinase activity;;	K14489	AHK2_3_4	map04075	Plant hormone signal transduction)	ENOG410ZW4C;;COG0642	T:Signal transduction mechanisms);;	------	------	------
	AHK2_3_4	DN27044_c1_g1	44.12	40.02	27.33	7.62	11.74	20.36	down	300	KAF2292901.1	hypothetical protein GH714_029717 [Hevea brasiliensis])	sp|A2WYI4|OHK3_ORYSI;;	Probable histidine kinase 3 OS=Oryza sativa subsp. indica OX=39946 GN=HK3 PE=2 SV=1;;	GO:0048856;;GO:0009736;;GO:0016021;;GO:0000155;	biological_process;;biological_process;;cellular_component;;molecular_function;;	BP:anatomical structure development;;BP:cytokinin-activated signaling pathway;;CC:integral component of membrane;;MF:phosphorelay sensor kinase activity;;	K14489	AHK2_3_4	map04075	Plant hormone signal transduction)	COG0642	T:Signal transduction mechanisms)	PF00512	HisKA	His Kinase A (phospho-acceptor) domain
	AHK2_3_4	DN3530_c0_g1	8.46	8.81	9.3	1.63	1.54	1.5	down	4956	XP_034702149.1	histidine kinase 2 [Vitis riparia])	sp|Q9C5U2|AHK2_ARATH;;	Histidine kinase 2 OS=Arabidopsis thaliana OX=3702 GN=AHK2 PE=1 SV=1;;	GO:0009736;;GO:0080117;;GO:0010087;;GO:0048856;;GO:0009636;;GO:0010271;;GO:0070417;;GO:0010029;;GO:0034757;;GO:0009414;;GO:0009651;;GO:0071215;;GO:0048509;;GO:0009909;;GO:0016021;;GO:0000155;;GO:0043424;;GO:0042802;	biological_process;;biological_process;;biological_process;;biological_process;;biological_process;;biological_process;;biological_process;;biological_process;;biological_process;;biological_process;;biological_process;;biological_process;;biological_process;;biological_process;;cellular_component;;molecular_function;;molecular_function;;molecular_function;;	BP:cytokinin-activated signaling pathway;;BP:secondary growth;;BP:phloem or xylem histogenesis;;BP:anatomical structure development;;BP:response to toxic substance;;BP:regulation of chlorophyll catabolic process;;BP:cellular response to cold;;BP:regulation of seed germination;;BP:negative regulation of iron ion transport;;BP:response to water deprivation;;BP:response to salt stress;;BP:cellular r…	K14489	AHK2_3_4	map04075	Plant hormone signal transduction)	COG0642	T:Signal transduction mechanisms)	PF03924;;PF02518;;PF00072;;PF00512	CHASE;;HATPase_c;;Response_reg;;HisKA	CHASE domain;;Histidine kinase-, DNA gyrase B-, and HSP90-like ATPase;;Response regulator receiver domain;;His Kinase A (phospho-acceptor) domain
	AHK2_3_4	DN6023_c0_g1	38.96	36.34	36.31	13.85	14.28	17.37	down	615	KAA8533325.1	hypothetical protein F0562_033142 [Nyssa sinensis])	sp|Q9C5U1|AHK3_ARATH;;	Histidine kinase 3 OS=Arabidopsis thaliana OX=3702 GN=AHK3 PE=1 SV=1;;	GO:0009736;;GO:0048856;;GO:0016310;;GO:0000160;;GO:0016021;;GO:0016301;;GO:0000155;	biological_process;;biological_process;;biological_process;;biological_process;;cellular_component;;molecular_function;;molecular_function;;	BP:cytokinin-activated signaling pathway;;BP:anatomical structure development;;BP:phosphorylation;;BP:phosphorelay signal transduction system;;CC:integral component of membrane;;MF:kinase activity;;MF:phosphorelay sensor kinase activity;;	K14489	AHK2_3_4	map04075	Plant hormone signal transduction)	COG0642	T:Signal transduction mechanisms)	PF00072	Response_reg	Response regulator receiver domain
	AHP	DN18357_c0_g1	6.13	6.17	5.53	9.43	12.95	8.46	up	1085	XP_016197347.1	histidine-containing phosphotransfer protein 1 [Arachis ipaensis])	sp|Q9ZNV9|AHP1_ARATH;;	Histidine-containing phosphotransfer protein 1 OS=Arabidopsis thaliana OX=3702 GN=AHP1 PE=1 SV=1;;	GO:0009736;;GO:0000160;;GO:0016310;;GO:0005737;;GO:0005829;;GO:0005634;;GO:0016021;;GO:0009927;;GO:0043424;	biological_process;;biological_process;;biological_process;;cellular_component;;cellular_component;;cellular_component;;cellular_component;;molecular_function;;molecular_function;;	BP:cytokinin-activated signaling pathway;;BP:phosphorelay signal transduction system;;BP:phosphorylation;;CC:cytoplasm;;CC:cytosol;;CC:nucleus;;CC:integral component of membrane;;MF:histidine phosphotransfer kinase activity;;MF:protein histidine kinase binding;;	K14490	AHP	map04075	Plant hormone signal transduction)	COG2198	T:Signal transduction mechanisms)	------	------	------
	AHP	DN15163_c0_g1	1.34	3.18	2.64	0.59	0.52	0.87	down	3516	XP_050281211.1	histidine-containing phosphotransfer protein 5-like [Quercus robur])	sp|Q6VAK3|OHP1_ORYSJ;;	Histidine-containing phosphotransfer protein 1 OS=Oryza sativa subsp. japonica OX=39947 GN=AHP1 PE=2 SV=1;;	GO:0009736;;GO:0016310;;GO:0000160;;GO:0005737;;GO:0005634;;GO:0009927;;GO:0043424;	biological_process;;biological_process;;biological_process;;cellular_component;;cellular_component;;molecular_function;;molecular_function;;	BP:cytokinin-activated signaling pathway;;BP:phosphorylation;;BP:phosphorelay signal transduction system;;CC:cytoplasm;;CC:nucleus;;MF:histidine phosphotransfer kinase activity;;MF:protein histidine kinase binding;;	K14490	AHP	map04075	Plant hormone signal transduction)	ENOG4111681;;COG2198	S:Function unknown);;T:Signal transduction mechanisms)	------	------	------
	AHP	DN18357_c0_g4	5.05	4.13	7.12	2.71	2.75	1.06	down	958	XP_002265307.1	PREDICTED: histidine-containing phosphotransfer protein 1 [Vitis vinifera])	sp|Q9ZNV9|AHP1_ARATH;;	Histidine-containing phosphotransfer protein 1 OS=Arabidopsis thaliana OX=3702 GN=AHP1 PE=1 SV=1;;	GO:0009736;;GO:0016310;;GO:0000160;;GO:0005737;;GO:0005829;;GO:0005634;;GO:0032440;;GO:0009927;;GO:0043424;	biological_process;;biological_process;;biological_process;;cellular_component;;cellular_component;;cellular_component;;molecular_function;;molecular_function;;molecular_function;;	BP:cytokinin-activated signaling pathway;;BP:phosphorylation;;BP:phosphorelay signal transduction system;;CC:cytoplasm;;CC:cytosol;;CC:nucleus;;MF:2-alkenal reductase [NA;;MF:histidine phosphotransfer kinase activity;;MF:protein histidine kinase binding;;	K14490	AHP	map04075	Plant hormone signal transduction)	COG2198	T:Signal transduction mechanisms)	PF01627	Hpt	Hpt domain
	ARR-A	DN17743_c0_g1	9.13	8.83	4.72	16.94	12.77	11.8	up	1265	XP_022725581.1	two-component response regulator ARR6-like [Durio zibethinus])	sp|O82798|ARR4_ARATH;;	Two-component response regulator ARR4 OS=Arabidopsis thaliana OX=3702 GN=ARR4 PE=1 SV=1;;	GO:0000160;;GO:0009736;;GO:0016310;;GO:0016021;;GO:0016301;	biological_process;;biological_process;;biological_process;;cellular_component;;molecular_function;;	BP:phosphorelay signal transduction system;;BP:cytokinin-activated signaling pathway;;BP:phosphorylation;;CC:integral component of membrane;;MF:kinase activity;;	K14492	ARR-A	map04075	Plant hormone signal transduction)	COG0784	T:Signal transduction mechanisms)	PF00072	Response_reg	Response regulator receiver domain
	ARR-A	DN17743_c0_g2	7.9	8.16	5.62	35.39	32.04	25.94	up	1781	XP_009763113.1	PREDICTED: two-component response regulator ARR3-like isoform X3 [Nicotiana sylvestris])	sp|O82798|ARR4_ARATH;;	Two-component response regulator ARR4 OS=Arabidopsis thaliana OX=3702 GN=ARR4 PE=1 SV=1;;	GO:0000160;;GO:0009736;;GO:0016310;;GO:0016301;	biological_process;;biological_process;;biological_process;;molecular_function;;	BP:phosphorelay signal transduction system;;BP:cytokinin-activated signaling pathway;;BP:phosphorylation;;MF:kinase activity;;	K14492	ARR-A	map04075	Plant hormone signal transduction)	COG0784	T:Signal transduction mechanisms)	PF00072	Response_reg	Response regulator receiver domain
	ARR-A	DN19482_c0_g2	1.3	1.55	0.7	2.38	4.01	1.9	up	947	KAH8487033.1	hypothetical protein H0E87_025855 [Populus deltoides])	sp|Q9ZWS6|ARR6_ARATH;;	Two-component response regulator ARR6 OS=Arabidopsis thaliana OX=3702 GN=ARR6 PE=1 SV=2;;	GO:0000160;;GO:0009736;;GO:0016310;;GO:0016301;	biological_process;;biological_process;;biological_process;;molecular_function;;	BP:phosphorelay signal transduction system;;BP:cytokinin-activated signaling pathway;;BP:phosphorylation;;MF:kinase activity;;	K14492	ARR-A	map04075	Plant hormone signal transduction)	COG5641	K:Transcription)	PF00072	Response_reg	Response regulator receiver domain
	ARR-A	DN29976_c0_g2	10.57	11.25	10.19	58.4	73.32	31.31	up	1004	KAA8517997.1	hypothetical protein F0562_015471 [Nyssa sinensis])	sp|O80366|ARR9_ARATH;;	Two-component response regulator ARR9 OS=Arabidopsis thaliana OX=3702 GN=ARR9 PE=1 SV=1;;	GO:0000160;;GO:0009736;;GO:0016310;;GO:0016301;	biological_process;;biological_process;;biological_process;;molecular_function;;	BP:phosphorelay signal transduction system;;BP:cytokinin-activated signaling pathway;;BP:phosphorylation;;MF:kinase activity;;	K14492	ARR-A	map04075	Plant hormone signal transduction)	COG0784	T:Signal transduction mechanisms)	------	------	------
	ARR-A	DN3820_c0_g2	1.95	1.91	1.59	4.08	4.81	3.76	up	1218	GAV71960.1	Response_reg domain-containing protein [Cephalotus follicularis])	sp|Q4GZK2|ORR9_ORYSI;;	Two-component response regulator ORR9 OS=Oryza sativa subsp. indica OX=39946 GN=RR9 PE=2 SV=1;;	GO:0000160;;GO:0009736;;GO:0016310;;GO:0016301;	biological_process;;biological_process;;biological_process;;molecular_function;;	BP:phosphorelay signal transduction system;;BP:cytokinin-activated signaling pathway;;BP:phosphorylation;;MF:kinase activity;;	K14492	ARR-A	map04075	Plant hormone signal transduction)	COG5641	K:Transcription)	PF00072	Response_reg	Response regulator receiver domain
	ARR-B	DN12274_c0_g1	10.43	12.5	11.82	27.58	21.57	19.38	up	459	KAA8527406.1	hypothetical protein F0562_034879 [Nyssa sinensis])	sp|Q940D0|ARR1_ARATH;;	Two-component response regulator ARR1 OS=Arabidopsis thaliana OX=3702 GN=ARR1 PE=1 SV=2;;	GO:0009736;;GO:0000160;;GO:0016310;;GO:0005634;;GO:0003700;;GO:0016301;;GO:0003677;	biological_process;;biological_process;;biological_process;;cellular_component;;molecular_function;;molecular_function;;molecular_function;;	BP:cytokinin-activated signaling pathway;;BP:phosphorelay signal transduction system;;BP:phosphorylation;;CC:nucleus;;MF:transcription factor activity, sequence-specific DNA binding;;MF:kinase activity;;MF:DNA binding;;	K14491	ARR-B	map04075	Plant hormone signal transduction)	COG0745;;COG5641;;COG2204	T:Signal transduction mechanisms);;K:Transcription);;T:Signal transduction mechanisms)	------	------	------
	ARR-B	DN18749_c0_g2	0.43	0.59	0.51	4.52	5.09	6.45	up	2924	XP_034689310.1	two-component response regulator ORR26-like isoform X1 [Vitis riparia])	sp|Q5N6V8|ORR26_ORYSJ;;	Two-component response regulator ORR26 OS=Oryza sativa subsp. japonica OX=39947 GN=RR26 PE=3 SV=2;;	GO:0009736;;GO:0000160;;GO:0016310;;GO:0006364;;GO:0032040;;GO:0005730;;GO:0005634;;GO:0003700;;GO:0016301;;GO:0003677;	biological_process;;biological_process;;biological_process;;biological_process;;cellular_component;;cellular_component;;cellular_component;;molecular_function;;molecular_function;;molecular_function;;	BP:cytokinin-activated signaling pathway;;BP:phosphorelay signal transduction system;;BP:phosphorylation;;BP:rRNA processing;;CC:small-subunit processome;;CC:nucleolus;;CC:nucleus;;MF:transcription factor activity, sequence-specific DNA binding;;MF:kinase activity;;MF:DNA binding;;	K14491	ARR-B	map04075	Plant hormone signal transduction)	COG0745;;COG5641	T:Signal transduction mechanisms);;K:Transcription)	PF00249	Myb_DNA-binding	Myb-like DNA-binding domain
	ARR-B	DN48533_c0_g1	6.45	6.31	6.35	8.85	9.82	20.39	up	2928	XP_034699979.1	two-component response regulator ARR12 isoform X1 [Vitis riparia])	sp|Q6K8X6|ORR23_ORYSJ;;	Two-component response regulator ORR23 OS=Oryza sativa subsp. japonica OX=39947 GN=RR23 PE=2 SV=1;;	GO:0009736;;GO:0000160;;GO:0016310;;GO:0005634;;GO:0003700;;GO:0016301;;GO:0003677;	biological_process;;biological_process;;biological_process;;cellular_component;;molecular_function;;molecular_function;;molecular_function;;	BP:cytokinin-activated signaling pathway;;BP:phosphorelay signal transduction system;;BP:phosphorylation;;CC:nucleus;;MF:transcription factor activity, sequence-specific DNA binding;;MF:kinase activity;;MF:DNA binding;;	K14491	ARR-B	map04075	Plant hormone signal transduction)	COG0745;;COG5641;;COG0784	T:Signal transduction mechanisms);;K:Transcription);;T:Signal transduction mechanisms)	PF00072;;PF00249	Response_reg;;Myb_DNA-binding	Response regulator receiver domain;;Myb-like DNA-binding domain
Jasmonic acid	JAZ	DN1134_c0_g1	172.37	176.82	185.65	2111.88	2067.19	2052.04	up	2295	PON54284.1	Jasmonate-zim domain protein [Trema orientale])	sp|A2YNP2|TI10B_ORYSI;;	Protein TIFY 10b OS=Oryza sativa subsp. indica OX=39946 GN=TIFY10B PE=3 SV=1;;	GO:2000022;;GO:0009611;;GO:0031347;;GO:0005634;	biological_process;;biological_process;;biological_process;;cellular_component;;	BP:regulation of jasmonic acid mediated signaling pathway;;BP:response to wounding;;BP:regulation of defense response;;CC:nucleus;;	K13464	JAZ	map04075	Plant hormone signal transduction)	ENOG410ZDCD	S:Function unknown)	PF06200	tify	tify domain
	JAZ	DN1793_c0_g1	24.74	24.45	27.46	104.13	95.81	79.91	up	993	AFJ23868.1	jasmonate ZIM-domain protein 2 [Vitis quinquangularis])	------	------	GO:2000022;;GO:0009611;;GO:0031347;;GO:0005634;	biological_process;;biological_process;;biological_process;;cellular_component;;	BP:regulation of jasmonic acid mediated signaling pathway;;BP:response to wounding;;BP:regulation of defense response;;CC:nucleus;;	K13464	JAZ	map04075	Plant hormone signal transduction)	ENOG410XTRE	S:Function unknown)	------	------	------
	JAZ	DN3763_c0_g1	18.24	17.23	21.86	84.92	74.95	53.08	up	1867	KAA8532523.1	hypothetical protein F0562_032661 [Nyssa sinensis])	sp|Q9LVI4|TIF6B_ARATH;;	Protein TIFY 6B OS=Arabidopsis thaliana OX=3702 GN=TIFY6B PE=1 SV=1;;	------	------	------	K13464	JAZ	map04075	Plant hormone signal transduction)	ENOG410XTRE	S:Function unknown)	------	------	------
	JAZ	DN3763_c0_g2	73.26	70.47	64.8	131.87	134.48	142.18	up	2096	KAA8532523.1	hypothetical protein F0562_032661 [Nyssa sinensis])	sp|Q9LVI4|TIF6B_ARATH;;	Protein TIFY 6B OS=Arabidopsis thaliana OX=3702 GN=TIFY6B PE=1 SV=1;;	GO:2000022;;GO:0009611;;GO:0031347;;GO:0005634;	biological_process;;biological_process;;biological_process;;cellular_component;;	BP:regulation of jasmonic acid mediated signaling pathway;;BP:response to wounding;;BP:regulation of defense response;;CC:nucleus;;	K13464	JAZ	map04075	Plant hormone signal transduction)	ENOG410XTRE	S:Function unknown)	PF06200;;PF09425	tify;;Jas_motif	tify domain;;Jas motif
	JAZ	DN8107_c0_g1	171.94	177.26	194.08	2520.04	2425.24	2676.84	up	2035	KAF8401117.1	hypothetical protein HHK36_014421 [Tetracentron sinense])	sp|A2YNP2|TI10B_ORYSI;;	Protein TIFY 10b OS=Oryza sativa subsp. indica OX=39946 GN=TIFY10B PE=3 SV=1;;	GO:2000022;;GO:0009611;;GO:0031347;;GO:0005634;	biological_process;;biological_process;;biological_process;;cellular_component;;	BP:regulation of jasmonic acid mediated signaling pathway;;BP:response to wounding;;BP:regulation of defense response;;CC:nucleus;;	K13464	JAZ	map04075	Plant hormone signal transduction)	ENOG410ZDCD	S:Function unknown)	PF06200	tify	tify domain
	MYC2	DN10443_c0_g2	25.94	34.85	43.59	12.32	12.61	10.44	down	1846	XP_021646492.1	transcription factor MYC2-like [Hevea brasiliensis])	sp|O23090|BH014_ARATH;;	Transcription factor bHLH14 OS=Arabidopsis thaliana OX=3702 GN=BHLH14 PE=1 SV=1;;	GO:0005634;;GO:0003700;;GO:0046983;	cellular_component;;molecular_function;;molecular_function;;	CC:nucleus;;MF:transcription factor activity, sequence-specific DNA binding;;MF:protein dimerization activity;;	K13422	MYC2	map04016;;map04075	MAPK signaling pathway - plant);;Plant hormone signal transduction)	ENOG4111BZU	S:Function unknown)	PF14215;;PF00010	bHLH-MYC_N;;HLH	bHLH-MYC and R2R3-MYB transcription factors N-terminal;;Helix-loop-helix DNA-binding domain
	MYC2	DN14228_c0_g3	3.61	3.91	6.23	32.15	31.79	22.34	up	2159	XP_007051457.2	PREDICTED: transcription factor bHLH14 [Theobroma cacao])	sp|O23090|BH014_ARATH;;	Transcription factor bHLH14 OS=Arabidopsis thaliana OX=3702 GN=BHLH14 PE=1 SV=1;;	GO:0006355;;GO:0005634;;GO:0003700;;GO:0000976;;GO:0003677;;GO:0046983;	biological_process;;cellular_component;;molecular_function;;molecular_function;;molecular_function;;molecular_function;;	BP:regulation of transcription, DNA-templated;;CC:nucleus;;MF:transcription factor activity, sequence-specific DNA binding;;MF:transcription regulatory region sequence-specific DNA binding;;MF:DNA binding;;MF:protein dimerization activity;;	K13422	MYC2	map04016;;map04075	MAPK signaling pathway - plant);;Plant hormone signal transduction)	ENOG410Y9TK	K:Transcription)	PF14215;;PF00010	bHLH-MYC_N;;HLH	bHLH-MYC and R2R3-MYB transcription factors N-terminal;;Helix-loop-helix DNA-binding domain
Salicylic acid	PR1	DN4828_c0_g3	18.16	18.64	10.34	0.8	0.69	2.53	down	701	KAF3965469.1	hypothetical protein CMV_010351 [Castanea mollissima])	sp|P11670|PRB1_TOBAC;;	Basic form of pathogenesis-related protein 1 OS=Nicotiana tabacum OX=4097 PE=3 SV=1;;	GO:0009607;;GO:0005576;	biological_process;;cellular_component;;	BP:response to biotic stimulus;;CC:extracellular region;;	K13449	PR1	map04016;;map04626;;map04075	MAPK signaling pathway - plant);;Plant-pathogen interaction);;Plant hormone signal transduction)	COG2340	S:Function unknown)	PF00188	CAP	Cysteine-rich secretory protein family
	TGA	DN25240_c0_g1	2.28	1.85	1.64	0.63	0.07	0.07	down	1781	XP_034219858.1	transcription factor TGA9 isoform X2 [Prunus dulcis])	sp|Q93XM6|TGA9_ARATH;;	Transcription factor TGA9 OS=Arabidopsis thaliana OX=3702 GN=TGA9 PE=1 SV=1;;	GO:0003700;;GO:0000976;	molecular_function;;molecular_function;;	MF:transcription factor activity, sequence-specific DNA binding;;MF:transcription regulatory region sequence-specific DNA binding;;	K14431	TGA	map04075	Plant hormone signal transduction)	ENOG410YEKH	K:Transcription)	PF14144;;PF00170;;PF07716	DOG1;;bZIP_1;;bZIP_2	Seed dormancy control;;bZIP transcription factor;;Basic region leucine zipper

## Sheet: Table S7
Supplementary Table 7: Differentially expressed transcription factors under cold stress.
Gene_id	DNA domain	Family	Control_1	Control_2	Control_3	Cold_1	Cold_2	Cold_3	Regulate	length	NR_hit-name	NR_description	Swiss-Prot_hit-name	Swiss-Prot_description	GO_id	GO_term	Go_description	KO_id	KO_name	Pathway_id	Pathway_definition	eggNOG_id	eggNOG_Functional Categories	Pfam_id	Domain	Domain description
DN11196_c1_g1	AP2	AP2/ERF	3.11	3.18	3.62	0.17	0.4	0.06	down	1191	XP_028081289.1	ethylene-responsive transcription factor CRF2-like [Camellia sinensis])	sp|Q9FE67|ERF80_ARATH;;	Ethylene-responsive transcription factor 9 OS=Arabidopsis thaliana OX=3702 GN=ERF9 PE=1 SV=1;;	GO:0005634;;GO:0003700;;GO:0003677;	cellular_component;;molecular_function;;molecular_function;;	CC:nucleus;;MF:transcription factor activity, sequence-specific DNA binding;;MF:DNA binding;;	K09286	EREBP	------	------	ENOG41123N5	K:Transcription)	PF00847	AP2	AP2 domain
DN11581_c0_g2	AP2	AP2/ERF	18.97	18.94	21.5	5.61	7.2	6.96	down	2012	XP_034673903.1	ethylene-responsive transcription factor ERF118-like isoform X1 [Vitis riparia])	sp|Q9CA27|EF118_ARATH;;	Ethylene-responsive transcription factor ERF118 OS=Arabidopsis thaliana OX=3702 GN=ERF118 PE=1 SV=1;;	GO:0006952;;GO:0005634;;GO:0003700;;GO:0003677;	biological_process;;cellular_component;;molecular_function;;molecular_function;;	BP:defense response;;CC:nucleus;;MF:transcription factor activity, sequence-specific DNA binding;;MF:DNA binding;;	------	------	------	------	ENOG410Z04J;;ENOG410Z0KN	K:Transcription);;S:Function unknown)	PF00847	AP2	AP2 domain
DN16644_c0_g1	AP2	AP2/ERF	9.46	9.75	7.61	1.95	2.08	3.13	down	1476	XP_028096690.1	AP2-like ethylene-responsive transcription factor At1g16060 [Camellia sinensis])	sp|Q94AN4|AP2L1_ARATH;;	AP2-like ethylene-responsive transcription factor At1g16060 OS=Arabidopsis thaliana OX=3702 GN=At1g16060 PE=2 SV=1;;	GO:0006952;;GO:0009873;;GO:0005634;;GO:0003700;;GO:0003677;	biological_process;;biological_process;;cellular_component;;molecular_function;;molecular_function;;	BP:defense response;;BP:ethylene-activated signaling pathway;;CC:nucleus;;MF:transcription factor activity, sequence-specific DNA binding;;MF:DNA binding;;	K09285	OVM, ANT	------	------	ENOG410Y9PK	K:Transcription)	PF00847	AP2	AP2 domain
DN18382_c0_g2	AP2	AP2/ERF	1.14	1.9	4.29	0.12	0.38	0.17	down	1262	KAF5952885.1	hypothetical protein HYC85_010829 [Camellia sinensis])	sp|Q8LBQ7|ERF34_ARATH;;	Ethylene-responsive transcription factor ERF034 OS=Arabidopsis thaliana OX=3702 GN=ERF034 PE=2 SV=2;;	GO:0006952;;GO:0005634;;GO:0003700;;GO:0003677;	biological_process;;cellular_component;;molecular_function;;molecular_function;;	BP:defense response;;CC:nucleus;;MF:transcription factor activity, sequence-specific DNA binding;;MF:DNA binding;;	------	------	------	------	ENOG410YIZG	K:Transcription)	PF00847	AP2	AP2 domain
DN22858_c0_g1	AP2	AP2/ERF	10.84	14.91	10.75	0.41	0.74	0.52	down	1357	XP_040985723.1	ethylene-responsive transcription factor ERF114-like [Juglans microcarpa x Juglans regia])	sp|Q9FH54|EF114_ARATH;;	Ethylene-responsive transcription factor ERF114 OS=Arabidopsis thaliana OX=3702 GN=ERF114 PE=1 SV=1;;	GO:1990110;;GO:0006952;;GO:0009416;;GO:0009873;;GO:0005634;;GO:0003700;;GO:0003677;;GO:0005544;	biological_process;;biological_process;;biological_process;;biological_process;;cellular_component;;molecular_function;;molecular_function;;molecular_function;;	BP:callus formation;;BP:defense response;;BP:response to light stimulus;;BP:ethylene-activated signaling pathway;;CC:nucleus;;MF:transcription factor activity, sequence-specific DNA binding;;MF:DNA binding;;MF:calcium-dependent phospholipid binding;;	------	------	------	------	ENOG410YY7D	K:Transcription)	PF00847	AP2	AP2 domain
DN35909_c0_g1	AP2	AP2/ERF	2.74	2.55	1.27	0.09	0.06	0.18	down	2097	PON84730.1	AP2/ERF transcription factor [Trema orientale])	sp|Q52QU2|AIL6_ARATH;;	AP2-like ethylene-responsive transcription factor AIL6 OS=Arabidopsis thaliana OX=3702 GN=AIL6 PE=2 SV=1;;	GO:0005634;;GO:0003700;;GO:0003677;	cellular_component;;molecular_function;;molecular_function;;	CC:nucleus;;MF:transcription factor activity, sequence-specific DNA binding;;MF:DNA binding;;	K09285	OVM, ANT	------	------	ENOG41118NG	K:Transcription)	PF00847	AP2	AP2 domain
DN52061_c0_g1	AP2	AP2/ERF	24.49	28.74	18.38	4.17	5.77	2.27	down	1602	QNI23884.1	AP2/ERF transcription factor [Camptotheca acuminata])	sp|Q40478|ERF5_TOBAC;;	Ethylene-responsive transcription factor 5 OS=Nicotiana tabacum OX=4097 GN=ERF5 PE=2 SV=1;;	GO:0006952;;GO:0005634;;GO:0003700;;GO:0003677;	biological_process;;cellular_component;;molecular_function;;molecular_function;;	BP:defense response;;CC:nucleus;;MF:transcription factor activity, sequence-specific DNA binding;;MF:DNA binding;;	K09286	EREBP	------	------	ENOG410YIK7;;ENOG410Z37D	K:Transcription);;	PF00847	AP2	AP2 domain
DN5310_c0_g2	AP2	AP2/ERF	94.52	87.34	99.74	24.29	25.2	22.45	down	1938	XP_034690428.1	ethylene-responsive transcription factor RAP2-4-like [Vitis riparia])	sp|Q8H1E4|RAP24_ARATH;;	Ethylene-responsive transcription factor RAP2-4 OS=Arabidopsis thaliana OX=3702 GN=RAP2-4 PE=1 SV=1;;	GO:0006952;;GO:0005634;;GO:0003700;;GO:0043565;;GO:0003677;	biological_process;;cellular_component;;molecular_function;;molecular_function;;molecular_function;;	BP:defense response;;CC:nucleus;;MF:transcription factor activity, sequence-specific DNA binding;;MF:sequence-specific DNA binding;;MF:DNA binding;;	K09286	EREBP	------	------	ENOG410YGN6	K:Transcription)	PF00847	AP2	AP2 domain
DN5679_c0_g1	AP2	AP2/ERF	14.5	16.43	10.57	1.77	2.99	1.24	down	1562	QNI23885.1	AP2/ERF transcription factor [Camptotheca acuminata])	sp|O80341|EF102_ARATH;;	Ethylene-responsive transcription factor 5 OS=Arabidopsis thaliana OX=3702 GN=ERF5 PE=2 SV=1;;	GO:0006952;;GO:0005634;;GO:0003700;;GO:0003677;	biological_process;;cellular_component;;molecular_function;;molecular_function;;	BP:defense response;;CC:nucleus;;MF:transcription factor activity, sequence-specific DNA binding;;MF:DNA binding;;	K09286	EREBP	------	------	ENOG410Z37D	K:Transcription)	PF00847	AP2	AP2 domain
DN5679_c0_g2	AP2	AP2/ERF	12.69	12.3	8.02	2.03	1.91	1.5	down	1292	KAA8522188.1	hypothetical protein F0562_012861 [Nyssa sinensis])	sp|O80341|EF102_ARATH;;	Ethylene-responsive transcription factor 5 OS=Arabidopsis thaliana OX=3702 GN=ERF5 PE=2 SV=1;;	GO:0006952;;GO:0005634;;GO:0003700;;GO:0003677;	biological_process;;cellular_component;;molecular_function;;molecular_function;;	BP:defense response;;CC:nucleus;;MF:transcription factor activity, sequence-specific DNA binding;;MF:DNA binding;;	K09286	EREBP	------	------	------	------	PF00847	AP2	AP2 domain
DN58266_c0_g2	AP2	AP2/ERF	11.66	11.08	8.09	2.16	0.93	2.62	down	1174	DAD21035.1	TPA_asm: hypothetical protein HUJ06_022498 [Nelumbo nucifera])	sp|Q40477|ERF4_TOBAC;;	Ethylene-responsive transcription factor 4 OS=Nicotiana tabacum OX=4097 GN=ERF4 PE=1 SV=1;;	GO:0006952;;GO:0005634;;GO:0003700;;GO:0003677;	biological_process;;cellular_component;;molecular_function;;molecular_function;;	BP:defense response;;CC:nucleus;;MF:transcription factor activity, sequence-specific DNA binding;;MF:DNA binding;;	K09286	EREBP	------	------	ENOG410YQ8J	K:Transcription)	PF00847	AP2	AP2 domain
DN8353_c0_g2	AP2	AP2/ERF	0.44	0.84	1.46	0	0.07	0	down	1198	XP_010249578.1	PREDICTED: dehydration-responsive element-binding protein 3-like [Nelumbo nucifera])	sp|Q9LYD3|DREB3_ARATH;;	Dehydration-responsive element-binding protein 3 OS=Arabidopsis thaliana OX=3702 GN=DREB3 PE=2 SV=1;;	GO:0006952;;GO:0005634;;GO:0003700;;GO:0003677;	biological_process;;cellular_component;;molecular_function;;molecular_function;;	BP:defense response;;CC:nucleus;;MF:transcription factor activity, sequence-specific DNA binding;;MF:DNA binding;;	K09286	EREBP	------	------	ENOG410YM26	K:Transcription)	PF00847	AP2	AP2 domain
DN9037_c0_g3	AP2	AP2/ERF	1.08	1.36	1.24	0.04	0.12	0.08	down	1593	QNI23925.1	AP2/ERF transcription factor [Camptotheca acuminata])	sp|A2Q5W1|ERN1_MEDTR;;	Ethylene-responsive transcription factor ERN1 OS=Medicago truncatula OX=3880 GN=ERN1 PE=2 SV=1;;	GO:0006952;;GO:0005634;;GO:0003700;;GO:0003677;	biological_process;;cellular_component;;molecular_function;;molecular_function;;	BP:defense response;;CC:nucleus;;MF:transcription factor activity, sequence-specific DNA binding;;MF:DNA binding;;	K09286	EREBP	------	------	ENOG41125A0	S:Function unknown)	PF00847	AP2	AP2 domain
DN9866_c0_g3	AP2	AP2/ERF	11.99	10.97	12.71	0.42	0.21	3.14	down	1003	XP_007038277.2	PREDICTED: ethylene-responsive transcription factor ERF107 [Theobroma cacao])	sp|Q9LY05|EF106_ARATH;;	Ethylene-responsive transcription factor ERF106 OS=Arabidopsis thaliana OX=3702 GN=ERF106 PE=2 SV=1;;	GO:0006952;;GO:0005634;;GO:0003700;;GO:0003677;	biological_process;;cellular_component;;molecular_function;;molecular_function;;	BP:defense response;;CC:nucleus;;MF:transcription factor activity, sequence-specific DNA binding;;MF:DNA binding;;	------	------	------	------	ENOG4111416;;ENOG410YIK7	K:Transcription);;	PF00847	AP2	AP2 domain
DN988_c0_g2	AP2	AP2/ERF	48.37	38.04	31.11	2.63	2.82	2.88	down	940	QNI23864.1	AP2/ERF transcription factor [Camptotheca acuminata])	sp|A0A3Q7I5Y9|ERFC3_SOLLC;;	Ethylene-response factor C3 OS=Solanum lycopersicum OX=4081 GN=ERF.C.3 PE=2 SV=1;;	GO:0006952;;GO:0009873;;GO:0005634;;GO:0003700;;GO:0003677;	biological_process;;biological_process;;cellular_component;;molecular_function;;molecular_function;;	BP:defense response;;BP:ethylene-activated signaling pathway;;CC:nucleus;;MF:transcription factor activity, sequence-specific DNA binding;;MF:DNA binding;;	K14516	ERF1	map04016;;map04075	MAPK signaling pathway - plant);;Plant hormone signal transduction)	ENOG410YJNR;;ENOG410YJVW;;ENOG4111E8T	K:Transcription);;	PF00847	AP2	AP2 domain
DN11323_c0_g1	AP2	AP2/ERF	3.63	3	2.08	49.19	56.55	56.87	up	1217	KAA8545877.1	hypothetical protein F0562_020672 [Nyssa sinensis])	sp|Q9SZ06|EF109_ARATH;;	Ethylene-responsive transcription factor ERF109 OS=Arabidopsis thaliana OX=3702 GN=ERF109 PE=1 SV=1;;	GO:0006952;;GO:0005634;;GO:0003700;;GO:0003677;	biological_process;;cellular_component;;molecular_function;;molecular_function;;	BP:defense response;;CC:nucleus;;MF:transcription factor activity, sequence-specific DNA binding;;MF:DNA binding;;	------	------	------	------	ENOG410YN6X	K:Transcription)	PF00847	AP2	AP2 domain
DN12276_c0_g1	AP2	AP2/ERF	1.37	1.12	1.37	19.06	24.25	12.41	up	1408	PSS00147.1	Ethylene-responsive transcription factor [Actinidia chinensis var. chinensis])	sp|Q9C9I8|ERF20_ARATH;;	Ethylene-responsive transcription factor ERF020 OS=Arabidopsis thaliana OX=3702 GN=ERF020 PE=2 SV=1;;	GO:0006952;;GO:0009873;;GO:0005634;;GO:0003700;;GO:0003677;	biological_process;;biological_process;;cellular_component;;molecular_function;;molecular_function;;	BP:defense response;;BP:ethylene-activated signaling pathway;;CC:nucleus;;MF:transcription factor activity, sequence-specific DNA binding;;MF:DNA binding;;	------	------	------	------	ENOG410YYQ2	K:Transcription)	PF00847	AP2	AP2 domain
DN13040_c0_g1	AP2	AP2/ERF	0.75	1.07	0.83	10.89	11.78	13.08	up	2068	XP_042971906.1	ethylene-responsive transcription factor ERF054-like [Carya illinoinensis])	sp|Q9SKT1|ERF53_ARATH;;	Ethylene-responsive transcription factor ERF053 OS=Arabidopsis thaliana OX=3702 GN=ERF053 PE=1 SV=1;;	GO:0006952;;GO:0005634;;GO:0003700;;GO:0043565;;GO:0003677;	biological_process;;cellular_component;;molecular_function;;molecular_function;;molecular_function;;	BP:defense response;;CC:nucleus;;MF:transcription factor activity, sequence-specific DNA binding;;MF:sequence-specific DNA binding;;MF:DNA binding;;	------	------	------	------	ENOG410YGYW	K:Transcription)	PF00847	AP2	AP2 domain
DN13040_c0_g2	AP2	AP2/ERF	0.2	0.17	0.12	0.41	0.64	0.64	up	1691	KAF3953513.1	hypothetical protein CMV_021053 [Castanea mollissima])	sp|Q9SKT1|ERF53_ARATH;;	Ethylene-responsive transcription factor ERF053 OS=Arabidopsis thaliana OX=3702 GN=ERF053 PE=1 SV=1;;	GO:0006952;;GO:0005634;;GO:0003700;;GO:0043565;;GO:0003677;	biological_process;;cellular_component;;molecular_function;;molecular_function;;molecular_function;;	BP:defense response;;CC:nucleus;;MF:transcription factor activity, sequence-specific DNA binding;;MF:sequence-specific DNA binding;;MF:DNA binding;;	------	------	------	------	ENOG410YGYW	K:Transcription)	PF00847	AP2	AP2 domain
DN14615_c0_g1	AP2	AP2/ERF	9.47	9.91	11.4	76.55	81.13	88.3	up	1599	CAB4279464.1	unnamed protein product [Prunus armeniaca])	sp|O80337|EF100_ARATH;;	Ethylene-responsive transcription factor 1A OS=Arabidopsis thaliana OX=3702 GN=ERF1A PE=1 SV=2;;	GO:0009873;;GO:0005634;;GO:0003700;;GO:0003677;	biological_process;;cellular_component;;molecular_function;;molecular_function;;	BP:ethylene-activated signaling pathway;;CC:nucleus;;MF:transcription factor activity, sequence-specific DNA binding;;MF:DNA binding;;	K09286	EREBP	------	------	------	------	PF00847	AP2	AP2 domain
DN14615_c1_g1	AP2	AP2/ERF	62.5	68.2	55.44	221.24	220.47	241.1	up	1662	KAF3448276.1	hypothetical protein FNV43_RR08989 [Rhamnella rubrinervis])	sp|O80337|EF100_ARATH;;	Ethylene-responsive transcription factor 1A OS=Arabidopsis thaliana OX=3702 GN=ERF1A PE=1 SV=2;;	GO:0009873;;GO:0005634;;GO:0003700;;GO:0003677;	biological_process;;cellular_component;;molecular_function;;molecular_function;;	BP:ethylene-activated signaling pathway;;CC:nucleus;;MF:transcription factor activity, sequence-specific DNA binding;;MF:DNA binding;;	K09286	EREBP	------	------	ENOG410YJV7	K:Transcription)	PF00847	AP2	AP2 domain
DN14667_c0_g2	AP2	AP2/ERF	0.57	0.39	0.3	3.73	4.11	1.98	up	1091	QNI23824.1	AP2/ERF transcription factor [Camptotheca acuminata])	sp|Q84QC2|ERF17_ARATH;;	Ethylene-responsive transcription factor ERF017 OS=Arabidopsis thaliana OX=3702 GN=ERF017 PE=2 SV=1;;	GO:0006952;;GO:0005634;;GO:0003700;;GO:0003677;	biological_process;;cellular_component;;molecular_function;;molecular_function;;	BP:defense response;;CC:nucleus;;MF:transcription factor activity, sequence-specific DNA binding;;MF:DNA binding;;	------	------	------	------	ENOG410YNX4	K:Transcription)	PF00847	AP2	AP2 domain
DN14667_c1_g1	AP2	AP2/ERF	0.38	0.71	0.53	6.83	7.32	3.67	up	1261	PON84622.1	AP2/ERF domain containing protein [Trema orientale])	sp|Q84QC2|ERF17_ARATH;;	Ethylene-responsive transcription factor ERF017 OS=Arabidopsis thaliana OX=3702 GN=ERF017 PE=2 SV=1;;	GO:0005634;;GO:0003700;;GO:0003677;	cellular_component;;molecular_function;;molecular_function;;	CC:nucleus;;MF:transcription factor activity, sequence-specific DNA binding;;MF:DNA binding;;	------	------	------	------	ENOG410YNX4	K:Transcription)	PF00847	AP2	AP2 domain
DN15677_c0_g1	AP2	AP2/ERF	44.72	43.16	59.72	204.29	200.5	111.39	up	1271	XP_022760600.1	ethylene-responsive transcription factor RAP2-3-like isoform X2 [Durio zibethinus])	sp|P42736|RAP23_ARATH;;	Ethylene-responsive transcription factor RAP2-3 OS=Arabidopsis thaliana OX=3702 GN=RAP2-3 PE=1 SV=2;;	GO:0009873;;GO:0005634;;GO:0003700;;GO:0003677;	biological_process;;cellular_component;;molecular_function;;molecular_function;;	BP:ethylene-activated signaling pathway;;CC:nucleus;;MF:transcription factor activity, sequence-specific DNA binding;;MF:DNA binding;;	K09286	EREBP	------	------	ENOG41113EY	K:Transcription)	PF00847	AP2	AP2 domain
DN1652_c0_g1	AP2	AP2/ERF	79.18	85.98	95.97	303.12	276.9	406.13	up	1098	XP_022941539.1	ethylene-responsive transcription factor ERF011-like [Cucurbita moschata])	sp|Q9SNE1|ERF11_ARATH;;	Ethylene-responsive transcription factor ERF011 OS=Arabidopsis thaliana OX=3702 GN=ERF011 PE=2 SV=1;;	GO:0005634;;GO:0003700;;GO:0003677;	cellular_component;;molecular_function;;molecular_function;;	CC:nucleus;;MF:transcription factor activity, sequence-specific DNA binding;;MF:DNA binding;;	K09286	EREBP	------	------	ENOG410YR77	K:Transcription)	PF00847	AP2	AP2 domain
DN17489_c0_g1	AP2	AP2/ERF	0.22	0.17	0.24	14.34	17.18	8.31	up	1134	KAA8522341.1	hypothetical protein F0562_013298 [Nyssa sinensis])	sp|Q9M0L0|DRE1A_ARATH;;	Dehydration-responsive element-binding protein 1A OS=Arabidopsis thaliana OX=3702 GN=DREB1A PE=1 SV=2;;	GO:0006952;;GO:0005634;;GO:0003700;;GO:0003677;	biological_process;;cellular_component;;molecular_function;;molecular_function;;	BP:defense response;;CC:nucleus;;MF:transcription factor activity, sequence-specific DNA binding;;MF:DNA binding;;	K09286	EREBP	------	------	ENOG4111DNV;;ENOG410YK37	K:Transcription);;	PF00847	AP2	AP2 domain
DN17489_c0_g2	AP2	AP2/ERF	0.67	0.39	0.63	103.16	92.65	48.71	up	1105	KAA8522341.1	hypothetical protein F0562_013298 [Nyssa sinensis])	sp|Q9M0L0|DRE1A_ARATH;;	Dehydration-responsive element-binding protein 1A OS=Arabidopsis thaliana OX=3702 GN=DREB1A PE=1 SV=2;;	GO:0006952;;GO:0005634;;GO:0003700;;GO:0003677;	biological_process;;cellular_component;;molecular_function;;molecular_function;;	BP:defense response;;CC:nucleus;;MF:transcription factor activity, sequence-specific DNA binding;;MF:DNA binding;;	------	------	------	------	ENOG4111DNV;;ENOG410YK37	K:Transcription);;	PF00847	AP2	AP2 domain
DN1818_c2_g1	AP2	AP2/ERF	0.65	1.66	1.47	106.27	88.84	106.12	up	983	KAA8545877.1	hypothetical protein F0562_020672 [Nyssa sinensis])	sp|Q9SZ06|EF109_ARATH;;	Ethylene-responsive transcription factor ERF109 OS=Arabidopsis thaliana OX=3702 GN=ERF109 PE=1 SV=1;;	GO:0006952;;GO:0005634;;GO:0003700;;GO:0003677;	biological_process;;cellular_component;;molecular_function;;molecular_function;;	BP:defense response;;CC:nucleus;;MF:transcription factor activity, sequence-specific DNA binding;;MF:DNA binding;;	------	------	------	------	ENOG410YN6X	K:Transcription)	PF00847	AP2	AP2 domain
DN2011_c0_g1	AP2	AP2/ERF	5.91	6.56	5.58	14.68	13.14	16.56	up	2200	KAF5947799.1	hypothetical protein HYC85_013756 [Camellia sinensis])	sp|O80917|DRE2E_ARATH;;	Dehydration-responsive element-binding protein 2E OS=Arabidopsis thaliana OX=3702 GN=DREB2E PE=2 SV=1;;	GO:0006952;;GO:0045893;;GO:0005634;;GO:0003700;;GO:0000976;;GO:0003677;	biological_process;;biological_process;;cellular_component;;molecular_function;;molecular_function;;molecular_function;;	BP:defense response;;BP:positive regulation of transcription, DNA-templated;;CC:nucleus;;MF:transcription factor activity, sequence-specific DNA binding;;MF:transcription regulatory region sequence-specific DNA binding;;MF:DNA binding;;	------	------	------	------	ENOG410YKCQ	K:Transcription)	PF00847	AP2	AP2 domain
DN2011_c0_g2	AP2	AP2/ERF	1.02	0.71	1.14	2.41	3.43	5.06	up	1527	KAF8364658.1	hypothetical protein HHK36_033338 [Tetracentron sinense])	sp|O80917|DRE2E_ARATH;;	Dehydration-responsive element-binding protein 2E OS=Arabidopsis thaliana OX=3702 GN=DREB2E PE=2 SV=1;;	GO:0006952;;GO:0005634;;GO:0003700;;GO:0003677;	biological_process;;cellular_component;;molecular_function;;molecular_function;;	BP:defense response;;CC:nucleus;;MF:transcription factor activity, sequence-specific DNA binding;;MF:DNA binding;;	------	------	------	------	ENOG410YKCQ	K:Transcription)	PF00847	AP2	AP2 domain
DN2104_c0_g1	AP2	AP2/ERF	30.69	30.73	35.7	53.9	56.74	42.19	up	2989	XP_002284749.2	PREDICTED: ethylene-responsive transcription factor RAP2-7 isoform X1 [Vitis vinifera])	sp|Q9SK03|RAP27_ARATH;;	Ethylene-responsive transcription factor RAP2-7 OS=Arabidopsis thaliana OX=3702 GN=RAP2-7 PE=2 SV=2;;	GO:0010228;;GO:0045824;;GO:0005634;;GO:0043565;;GO:0003700;;GO:0003677;	biological_process;;biological_process;;cellular_component;;molecular_function;;molecular_function;;molecular_function;;	BP:vegetative to reproductive phase transition of meristem;;BP:negative regulation of innate immune response;;CC:nucleus;;MF:sequence-specific DNA binding;;MF:transcription factor activity, sequence-specific DNA binding;;MF:DNA binding;;	K09284	AP2	------	------	ENOG410YD13	K:Transcription)	PF00847	AP2	AP2 domain
DN23560_c0_g1	AP2	AP2/ERF	0.4	0.11	0.29	9.17	8.21	6.58	up	1577	APQ47313.1	AP2/ERF domain-containing transcription factor [Vernicia montana])	sp|Q9C7W2|ERF61_ARATH;;	Ethylene-responsive transcription factor ERF061 OS=Arabidopsis thaliana OX=3702 GN=ERF061 PE=2 SV=1;;	GO:0006952;;GO:0005634;;GO:0003700;;GO:0003677;	biological_process;;cellular_component;;molecular_function;;molecular_function;;	BP:defense response;;CC:nucleus;;MF:transcription factor activity, sequence-specific DNA binding;;MF:DNA binding;;	------	------	------	------	ENOG410YMKN	K:Transcription)	PF00847	AP2	AP2 domain
DN23562_c0_g1	AP2	AP2/ERF	0.06	0.09	0.05	0.35	0.46	0.46	up	1308	KAF8390254.1	hypothetical protein HHK36_024779 [Tetracentron sinense])	sp|Q6X5Y6|WRI1_ARATH;;	Ethylene-responsive transcription factor WRI1 OS=Arabidopsis thaliana OX=3702 GN=WRI1 PE=1 SV=1;;	GO:0006952;;GO:0045490;;GO:0005634;;GO:0003700;;GO:0030570;;GO:0003677;;GO:0046872;	biological_process;;biological_process;;cellular_component;;molecular_function;;molecular_function;;molecular_function;;molecular_function;;	BP:defense response;;BP:pectin catabolic process;;CC:nucleus;;MF:transcription factor activity, sequence-specific DNA binding;;MF:pectate lyase activity;;MF:DNA binding;;MF:metal ion binding;;	------	------	------	------	ENOG410Y9PK	K:Transcription)	PF00847	AP2	AP2 domain
DN2462_c0_g3	AP2	AP2/ERF	22.87	29.2	22.71	85.1	65.61	57.52	up	1466	XP_002264797.2	PREDICTED: ethylene-responsive transcription factor ABR1 [Vitis vinifera])	sp|Q70II3|EF110_ARATH;;	Ethylene-responsive transcription factor ERF110 OS=Arabidopsis thaliana OX=3702 GN=ERF110 PE=2 SV=2;;	GO:0006952;;GO:0009873;;GO:0005634;;GO:0003700;;GO:0003677;	biological_process;;biological_process;;cellular_component;;molecular_function;;molecular_function;;	BP:defense response;;BP:ethylene-activated signaling pathway;;CC:nucleus;;MF:transcription factor activity, sequence-specific DNA binding;;MF:DNA binding;;	------	------	------	------	ENOG411198J	K:Transcription)	PF00847	AP2	AP2 domain
DN2798_c0_g3	AP2	AP2/ERF	2.83	2.46	2.03	4.69	5.21	4.6	up	1155	KAF3433338.1	hypothetical protein FNV43_RR24440 [Rhamnella rubrinervis])	sp|Q8LFR2|DRE2C_ARATH;;	Dehydration-responsive element-binding protein 2C OS=Arabidopsis thaliana OX=3702 GN=DREB2C PE=2 SV=2;;	GO:0006952;;GO:0045893;;GO:0005634;;GO:0003700;;GO:0000976;;GO:0003677;	biological_process;;biological_process;;cellular_component;;molecular_function;;molecular_function;;molecular_function;;	BP:defense response;;BP:positive regulation of transcription, DNA-templated;;CC:nucleus;;MF:transcription factor activity, sequence-specific DNA binding;;MF:transcription regulatory region sequence-specific DNA binding;;MF:DNA binding;;	K09286	EREBP	------	------	ENOG410YKCQ	K:Transcription)	PF00847	AP2	AP2 domain
DN2874_c0_g1	AP2	AP2/ERF	1.6	1.3	2.41	69.85	65.96	50.18	up	1887	XP_034699170.1	ethylene-responsive transcription factor TINY-like [Vitis riparia])	sp|Q9LYD3|DREB3_ARATH;;	Dehydration-responsive element-binding protein 3 OS=Arabidopsis thaliana OX=3702 GN=DREB3 PE=2 SV=1;;	GO:0006952;;GO:0005634;;GO:0003700;;GO:0003677;	biological_process;;cellular_component;;molecular_function;;molecular_function;;	BP:defense response;;CC:nucleus;;MF:transcription factor activity, sequence-specific DNA binding;;MF:DNA binding;;	K09286	EREBP	------	------	ENOG410YM26	K:Transcription)	PF00847	AP2	AP2 domain
DN3189_c0_g2	AP2	AP2/ERF	16.01	13.82	12.03	36.5	31.52	48.57	up	1679	GKV38739.1	hypothetical protein SLEP1_g46618 [Shorea leprosula])	sp|Q9SXS8|ERF3_TOBAC;;	Ethylene-responsive transcription factor 3 OS=Nicotiana tabacum OX=4097 GN=ERF3 PE=2 SV=1;;	GO:0006952;;GO:0005634;;GO:0003700;;GO:0003677;	biological_process;;cellular_component;;molecular_function;;molecular_function;;	BP:defense response;;CC:nucleus;;MF:transcription factor activity, sequence-specific DNA binding;;MF:DNA binding;;	K09286	EREBP	------	------	ENOG410YQNQ	K:Transcription)	PF00847	AP2	AP2 domain
DN4701_c0_g2	AP2	AP2/ERF	8.54	7.83	10.86	34.22	33.03	34.49	up	1063	KAA8547125.1	hypothetical protein F0562_003545 [Nyssa sinensis])	sp|O22174|ERF08_ARATH;;	Ethylene-responsive transcription factor ERF008 OS=Arabidopsis thaliana OX=3702 GN=ERF008 PE=2 SV=1;;	GO:0006952;;GO:0009873;;GO:0005634;;GO:0003700;;GO:0003677;	biological_process;;biological_process;;cellular_component;;molecular_function;;molecular_function;;	BP:defense response;;BP:ethylene-activated signaling pathway;;CC:nucleus;;MF:transcription factor activity, sequence-specific DNA binding;;MF:DNA binding;;	K09286	EREBP	------	------	ENOG41116MV	K:Transcription)	PF00847	AP2	AP2 domain
DN5210_c0_g2	AP2	AP2/ERF	0.05	0.14	0.14	0.87	1.78	1.31	up	2489	CBI36512.3	unnamed protein product, partial [Vitis vinifera])	sp|Q9C688|RAVL3_ARATH;;	AP2/ERF and B3 domain-containing transcription factor At1g51120 OS=Arabidopsis thaliana OX=3702 GN=At1g51120 PE=2 SV=1;;	GO:0006952;;GO:0005634;;GO:0003700;;GO:0003677;	biological_process;;cellular_component;;molecular_function;;molecular_function;;	BP:defense response;;CC:nucleus;;MF:transcription factor activity, sequence-specific DNA binding;;MF:DNA binding;;	K09287	RAV	------	------	ENOG410YI8X	K:Transcription)	PF00847	AP2	AP2 domain
DN5835_c0_g1	AP2	AP2/ERF	0.08	0.6	0.4	17.81	21.58	13.77	up	873	QSV39145.1	CBF [Litchi chinensis])	sp|P93835|DRE1B_ARATH;;	Dehydration-responsive element-binding protein 1B OS=Arabidopsis thaliana OX=3702 GN=DREB1B PE=1 SV=2;;	GO:0005634;;GO:0003700;;GO:0003677;	cellular_component;;molecular_function;;molecular_function;;	CC:nucleus;;MF:transcription factor activity, sequence-specific DNA binding;;MF:DNA binding;;	------	------	------	------	ENOG410YJG4;;ENOG410YRMB	K:Transcription);;	PF00847	AP2	AP2 domain
DN6145_c0_g2	AP2	AP2/ERF	0.38	0.22	0.53	98.21	78.59	112.15	up	892	KAB1217174.1	hypothetical protein CJ030_MR4G021147 [Morella rubra])	sp|Q9CAN9|ERF26_ARATH;;	Ethylene-responsive transcription factor ERF026 OS=Arabidopsis thaliana OX=3702 GN=ERF026 PE=2 SV=1;;	GO:0005634;;GO:0003700;;GO:0003677;	cellular_component;;molecular_function;;molecular_function;;	CC:nucleus;;MF:transcription factor activity, sequence-specific DNA binding;;MF:DNA binding;;	------	------	------	------	ENOG410YMJJ	K:Transcription)	PF00847	AP2	AP2 domain
DN6163_c0_g1	AP2	AP2/ERF	0.07	0	0.06	13.46	9.69	8.56	up	980	KAF7147823.1	hypothetical protein RHSIM_Rhsim03G0176400 [Rhododendron simsii])	sp|Q9M0L0|DRE1A_ARATH;;	Dehydration-responsive element-binding protein 1A OS=Arabidopsis thaliana OX=3702 GN=DREB1A PE=1 SV=2;;	GO:0006952;;GO:0005634;;GO:0003700;;GO:0003677;	biological_process;;cellular_component;;molecular_function;;molecular_function;;	BP:defense response;;CC:nucleus;;MF:transcription factor activity, sequence-specific DNA binding;;MF:DNA binding;;	K09286	EREBP	------	------	ENOG410YK37	K:Transcription)	PF00847	AP2	AP2 domain
DN6163_c0_g2	AP2	AP2/ERF	0.91	1.14	0.85	49.79	46.58	31.79	up	1034	QNI23786.1	AP2/ERF transcription factor [Camptotheca acuminata])	sp|Q9M0L0|DRE1A_ARATH;;	Dehydration-responsive element-binding protein 1A OS=Arabidopsis thaliana OX=3702 GN=DREB1A PE=1 SV=2;;	GO:0006952;;GO:0005634;;GO:0003700;;GO:0003677;	biological_process;;cellular_component;;molecular_function;;molecular_function;;	BP:defense response;;CC:nucleus;;MF:transcription factor activity, sequence-specific DNA binding;;MF:DNA binding;;	K09286	EREBP	------	------	ENOG410YK37	K:Transcription)	PF00847	AP2	AP2 domain
DN6163_c0_g3	AP2	AP2/ERF	0.38	0.71	0.4	50.17	43.73	29.29	up	1273	QNI23786.1	AP2/ERF transcription factor [Camptotheca acuminata])	sp|Q9FJ93|DRE1D_ARATH;;	Dehydration-responsive element-binding protein 1D OS=Arabidopsis thaliana OX=3702 GN=DREB1D PE=2 SV=1;;	GO:0006952;;GO:0005634;;GO:0003700;;GO:0003677;	biological_process;;cellular_component;;molecular_function;;molecular_function;;	BP:defense response;;CC:nucleus;;MF:transcription factor activity, sequence-specific DNA binding;;MF:DNA binding;;	K09286	EREBP	------	------	ENOG410YK37	K:Transcription)	PF00847	AP2	AP2 domain
DN656_c0_g1	AP2	AP2/ERF	10	8.02	7.32	21.33	28.15	17	up	2508	XP_034691428.1	floral homeotic protein APETALA 2 [Vitis riparia])	sp|P47927|AP2_ARATH;;	Floral homeotic protein APETALA 2 OS=Arabidopsis thaliana OX=3702 GN=AP2 PE=1 SV=1;;	GO:0005634;;GO:0003700;;GO:0003677;	cellular_component;;molecular_function;;molecular_function;;	CC:nucleus;;MF:transcription factor activity, sequence-specific DNA binding;;MF:DNA binding;;	K09284	AP2	------	------	ENOG410YBZ8	K:Transcription)	PF00847	AP2	AP2 domain
DN74409_c0_g1	AP2	AP2/ERF	0.22	0	0.14	36.9	32.43	22.88	up	1131	XP_010278524.1	PREDICTED: dehydration-responsive element-binding protein 1D-like [Nelumbo nucifera])	sp|Q9M0L0|DRE1A_ARATH;;	Dehydration-responsive element-binding protein 1A OS=Arabidopsis thaliana OX=3702 GN=DREB1A PE=1 SV=2;;	GO:0006952;;GO:0009873;;GO:0005634;;GO:0003700;;GO:0003677;	biological_process;;biological_process;;cellular_component;;molecular_function;;molecular_function;;	BP:defense response;;BP:ethylene-activated signaling pathway;;CC:nucleus;;MF:transcription factor activity, sequence-specific DNA binding;;MF:DNA binding;;	------	------	------	------	ENOG4111DNV;;ENOG410YK37	K:Transcription);;	PF00847	AP2	AP2 domain
DN8708_c0_g1	AP2	AP2/ERF	0.45	0.2	0.21	140.68	114.63	168.28	up	1220	XP_034710320.1	ethylene-responsive transcription factor ERF027-like [Vitis riparia])	sp|Q9CAN9|ERF26_ARATH;;	Ethylene-responsive transcription factor ERF026 OS=Arabidopsis thaliana OX=3702 GN=ERF026 PE=2 SV=1;;	GO:0006952;;GO:0005634;;GO:0003700;;GO:0008270;;GO:0003677;	biological_process;;cellular_component;;molecular_function;;molecular_function;;molecular_function;;	BP:defense response;;CC:nucleus;;MF:transcription factor activity, sequence-specific DNA binding;;MF:zinc ion binding;;MF:DNA binding;;	------	------	------	------	ENOG410YMJJ	K:Transcription)	PF00847	AP2	AP2 domain
DN8708_c0_g2	AP2	AP2/ERF	0	0	0	8.57	6.86	6.55	up	1169	XP_034710320.1	ethylene-responsive transcription factor ERF027-like [Vitis riparia])	sp|Q9CAN9|ERF26_ARATH;;	Ethylene-responsive transcription factor ERF026 OS=Arabidopsis thaliana OX=3702 GN=ERF026 PE=2 SV=1;;	GO:0006952;;GO:0005634;;GO:0003700;;GO:0008270;;GO:0003677;	biological_process;;cellular_component;;molecular_function;;molecular_function;;molecular_function;;	BP:defense response;;CC:nucleus;;MF:transcription factor activity, sequence-specific DNA binding;;MF:zinc ion binding;;MF:DNA binding;;	------	------	------	------	ENOG410YMJJ	K:Transcription)	PF00847	AP2	AP2 domain
DN9309_c0_g1	AP2	AP2/ERF	23.1	31.66	34.97	108.59	105.24	114.42	up	1857	GAV88710.1	AP2 domain-containing protein [Cephalotus follicularis])	sp|Q9FGF8|ABR1_ARATH;;	Ethylene-responsive transcription factor ABR1 OS=Arabidopsis thaliana OX=3702 GN=ABR1 PE=2 SV=1;;	GO:0006952;;GO:0009873;;GO:0005634;;GO:0003700;;GO:0003677;	biological_process;;biological_process;;cellular_component;;molecular_function;;molecular_function;;	BP:defense response;;BP:ethylene-activated signaling pathway;;CC:nucleus;;MF:transcription factor activity, sequence-specific DNA binding;;MF:DNA binding;;	------	------	------	------	ENOG410YYVP	K:Transcription)	PF00847	AP2	AP2 domain
DN98234_c0_g1	AP2	AP2/ERF	0.22	0.44	0.29	17.07	23.38	6.47	up	1106	KAF3446132.1	hypothetical protein FNV43_RR11311 [Rhamnella rubrinervis])	sp|Q84QC2|ERF17_ARATH;;	Ethylene-responsive transcription factor ERF017 OS=Arabidopsis thaliana OX=3702 GN=ERF017 PE=2 SV=1;;	GO:0005634;;GO:0003700;;GO:0003677;	cellular_component;;molecular_function;;molecular_function;;	CC:nucleus;;MF:transcription factor activity, sequence-specific DNA binding;;MF:DNA binding;;	------	------	------	------	ENOG410YZF0;;ENOG410YNX4	K:Transcription);;	PF00847	AP2	AP2 domain
DN10800_c2_g1	B3	B3_superfamily	6.87	6.69	9.76	0.15	0.24	0.52	down	2685	KAA8536185.1	hypothetical protein F0562_028663 [Nyssa sinensis])	sp|Q0JP99|Y1341_ORYSJ;;	B3 domain-containing protein Os01g0234100 OS=Oryza sativa subsp. japonica OX=39947 GN=Os01g0234100 PE=2 SV=1;;	GO:0005634;;GO:0003677;	cellular_component;;molecular_function;;	CC:nucleus;;MF:DNA binding;;	------	------	------	------	ENOG410YD7W	S:Function unknown)	PF02362	B3	B3 DNA binding domain
DN11276_c0_g1	B3	B3_superfamily	4.62	4.08	4.16	1.79	1.1	1.83	down	1859	KAF5955691.1	hypothetical protein HYC85_008547 [Camellia sinensis])	sp|Q8RYD1|REM16_ARATH;;	B3 domain-containing protein REM16 OS=Arabidopsis thaliana OX=3702 GN=REM16 PE=2 SV=1;;	GO:0005634;;GO:0003677;	cellular_component;;molecular_function;;	CC:nucleus;;MF:DNA binding;;	------	------	------	------	ENOG410YSHE	S:Function unknown)	PF02362	B3	B3 DNA binding domain
DN13079_c0_g3	B3	B3_superfamily	5.13	4.55	4.34	1.58	0.97	1.85	down	2525	XP_034672674.1	B3 domain-containing protein Os01g0905400-like [Vitis riparia])	sp|Q5N6V0|Y1054_ORYSJ;;	B3 domain-containing protein Os01g0905400 OS=Oryza sativa subsp. japonica OX=39947 GN=Os01g0905400 PE=2 SV=1;;	GO:0005634;;GO:0003677;	cellular_component;;molecular_function;;	CC:nucleus;;MF:DNA binding;;	------	------	------	------	ENOG410YW9B	S:Function unknown)	PF02362	B3	B3 DNA binding domain
DN16019_c0_g1	B3	B3_superfamily	2.47	2.06	1.71	0.88	0.79	0.86	down	1220	XP_034692146.1	putative B3 domain-containing protein At5g66980 isoform X4 [Vitis riparia])	sp|Q9FGD2|Y5698_ARATH;;	Putative B3 domain-containing protein At5g66980 OS=Arabidopsis thaliana OX=3702 GN=At5g66980 PE=1 SV=1;;	GO:0005634;;GO:0003677;	cellular_component;;molecular_function;;	CC:nucleus;;MF:DNA binding;;	------	------	------	------	ENOG410Z9I2	K:Transcription)	PF02362	B3	B3 DNA binding domain
DN21407_c0_g1	B3	B3_superfamily	1.65	1.21	0.79	0.48	0.52	0.21	down	2047	KAF8376773.1	hypothetical protein HHK36_031560 [Tetracentron sinense])	sp|Q0JP99|Y1341_ORYSJ;;	B3 domain-containing protein Os01g0234100 OS=Oryza sativa subsp. japonica OX=39947 GN=Os01g0234100 PE=2 SV=1;;	GO:0005634;;GO:0003677;	cellular_component;;molecular_function;;	CC:nucleus;;MF:DNA binding;;	------	------	------	------	ENOG41113FR;;ENOG410YD7W	S:Function unknown);;	PF02362	B3	B3 DNA binding domain
DN25216_c0_g1	B3	B3_superfamily	6.5	6.84	6.4	3.37	2.56	1.96	down	1576	KAH7852101.1	hypothetical protein Vadar_020697 [Vaccinium darrowii])	sp|Q2QMT7|Y1214_ORYSJ;;	B3 domain-containing protein Os12g0591400 OS=Oryza sativa subsp. japonica OX=39947 GN=Os12g0591300 PE=2 SV=1;;	GO:0005634;;GO:0003677;	cellular_component;;molecular_function;;	CC:nucleus;;MF:DNA binding;;	------	------	------	------	------	------	PF02362	B3	B3 DNA binding domain
DN28374_c0_g1	B3	B3_superfamily	2.93	2.09	2.56	0.3	0.3	0.23	down	944	THG04214.1	hypothetical protein TEA_024474 [Camellia sinensis var. sinensis])	sp|Q84WU6|ARFQ_ARATH;;	Auxin response factor 17 OS=Arabidopsis thaliana OX=3702 GN=ARF17 PE=2 SV=1;;	GO:0006355;;GO:0009734;;GO:0016021;;GO:0005634;;GO:0003677;	biological_process;;biological_process;;cellular_component;;cellular_component;;molecular_function;;	BP:regulation of transcription, DNA-templated;;BP:auxin-activated signaling pathway;;CC:integral component of membrane;;CC:nucleus;;MF:DNA binding;;	------	------	------	------	ENOG410ZJKK	K:Transcription)	PF02362	B3	B3 DNA binding domain
DN32167_c0_g2	B3	B3_superfamily	8.15	7.95	8.73	1.21	0.64	1.11	down	2291	XP_002282159.3	PREDICTED: B3 domain-containing protein Os01g0723500 isoform X1 [Vitis vinifera])	sp|Q8S2E6|Y1235_ORYSJ;;	B3 domain-containing protein Os01g0723500 OS=Oryza sativa subsp. japonica OX=39947 GN=Os01g0723500 PE=3 SV=1;;	GO:0005634;;GO:0003677;	cellular_component;;molecular_function;;	CC:nucleus;;MF:DNA binding;;	------	------	------	------	ENOG410YRPE	S:Function unknown)	PF02362	B3	B3 DNA binding domain
DN57262_c0_g1	B3	B3_superfamily	3.92	4.39	3.93	0.91	0.75	1.45	down	1879	KAF8410595.1	hypothetical protein HHK36_003127 [Tetracentron sinense])	sp|Q9FGD2|Y5698_ARATH;;	Putative B3 domain-containing protein At5g66980 OS=Arabidopsis thaliana OX=3702 GN=At5g66980 PE=1 SV=1;;	GO:0005634;;GO:0016021;;GO:0003677;	cellular_component;;cellular_component;;molecular_function;;	CC:nucleus;;CC:integral component of membrane;;MF:DNA binding;;	------	------	------	------	ENOG41119B4	S:Function unknown)	PF02362	B3	B3 DNA binding domain
DN9363_c0_g1	B3	B3_superfamily	21.95	21.97	24.27	8.18	8.98	8.37	down	1922	XP_028115597.1	B3 domain-containing protein Os01g0723500-like isoform X4 [Camellia sinensis])	sp|Q8S2E6|Y1235_ORYSJ;;	B3 domain-containing protein Os01g0723500 OS=Oryza sativa subsp. japonica OX=39947 GN=Os01g0723500 PE=3 SV=1;;	GO:0005634;;GO:0003677;	cellular_component;;molecular_function;;	CC:nucleus;;MF:DNA binding;;	------	------	------	------	ENOG410YRPE	S:Function unknown)	PF02362	B3	B3 DNA binding domain
DN9714_c0_g1	B3	B3_superfamily	4.37	4.08	2.68	0.62	0.49	1.37	down	1351	XP_011043835.1	PREDICTED: uncharacterized protein LOC105139172 [Populus euphratica])	sp|Q9ZR14|Y4317_ARATH;;	Putative B3 domain-containing protein At4g03170 OS=Arabidopsis thaliana OX=3702 GN=At4g03170 PE=3 SV=1;;	GO:0005634;;GO:0003677;	cellular_component;;molecular_function;;	CC:nucleus;;MF:DNA binding;;	------	------	------	------	ENOG4111DJK	K:Transcription)	PF02362	B3	B3 DNA binding domain
DN34008_c0_g1	B3	B3_superfamily	6.81	9.79	8.11	14.75	14.66	17.8	up	1100	KCW44938.1	hypothetical protein EUGRSUZ_L01473 [Eucalyptus grandis])	sp|Q0D5G4|Y7633_ORYSJ;;	B3 domain-containing protein Os07g0563300 OS=Oryza sativa subsp. japonica OX=39947 GN=Os07g0563300 PE=3 SV=2;;	GO:0005634;;GO:0008270;;GO:0003677;	cellular_component;;molecular_function;;molecular_function;;	CC:nucleus;;MF:zinc ion binding;;MF:DNA binding;;	------	------	------	------	ENOG410Z235;;ENOG410YR6E	K:Transcription);;	PF02362	B3	B3 DNA binding domain
DN514_c0_g2	B3	B3_superfamily	0	0	0	4.53	2.82	0.54	up	1485	XP_041007499.1	mitogen-activated protein kinase kinase 2-like [Juglans microcarpa x Juglans regia])	sp|Q5QN75|M2K1_ORYSJ;;	Mitogen-activated protein kinase kinase 1 OS=Oryza sativa subsp. japonica OX=39947 GN=MKK1 PE=1 SV=1;;	GO:0006468;;GO:0005737;;GO:0004674;;GO:0004672;;GO:0004708;;GO:0005524;	biological_process;;cellular_component;;molecular_function;;molecular_function;;molecular_function;;molecular_function;;	BP:protein phosphorylation;;CC:cytoplasm;;MF:protein serine/threonine kinase activity;;MF:protein kinase activity;;MF:MAP kinase kinase activity;;MF:ATP binding;;	K20603	MKK2	map04016	MAPK signaling pathway - plant)	ENOG410XQ5A	T:Signal transduction mechanisms)	PF02362	B3	B3 DNA binding domain
DN5210_c0_g1	B3	B3_superfamily	4.09	5.52	4.71	10.94	8.16	9.35	up	3698	XP_034700112.1	AP2/ERF and B3 domain-containing transcription factor At1g50680-like [Vitis riparia])	sp|Q9C6P5|RAVL2_ARATH;;	AP2/ERF and B3 domain-containing transcription factor At1g50680 OS=Arabidopsis thaliana OX=3702 GN=At1g50680 PE=2 SV=1;;	GO:0006952;;GO:0005634;;GO:0003700;;GO:0003677;	biological_process;;cellular_component;;molecular_function;;molecular_function;;	BP:defense response;;CC:nucleus;;MF:transcription factor activity, sequence-specific DNA binding;;MF:DNA binding;;	K09287	RAV	------	------	ENOG410YI8X	K:Transcription)	PF02362;;PF00847	B3;;AP2	B3 DNA binding domain;;AP2 domain
DN8396_c0_g1	B3	B3_superfamily	155.14	176.48	176.05	371.32	317.95	348.54	up	2229	XP_002281709.2	PREDICTED: AP2/ERF and B3 domain-containing transcription factor RAV1 [Vitis vinifera])	sp|Q9ZWM9|RAV1_ARATH;;	AP2/ERF and B3 domain-containing transcription factor RAV1 OS=Arabidopsis thaliana OX=3702 GN=RAV1 PE=1 SV=1;;	GO:0006952;;GO:0005634;;GO:0003700;;GO:0003677;	biological_process;;cellular_component;;molecular_function;;molecular_function;;	BP:defense response;;CC:nucleus;;MF:transcription factor activity, sequence-specific DNA binding;;MF:DNA binding;;	K09287	RAV	------	------	ENOG4110AU5	K:Transcription)	PF02362;;PF00847	B3;;AP2	B3 DNA binding domain;;AP2 domain
DN9565_c0_g2	B3	B3_superfamily	7.68	7.98	7.65	13.8	16.97	17.77	up	3163	KAE8099020.1	hypothetical protein FH972_017036 [Carpinus fangiana])	sp|Q5CCK4|VAL2_ARATH;;	B3 domain-containing transcription repressor VAL2 OS=Arabidopsis thaliana OX=3702 GN=VAL2 PE=1 SV=1;;	GO:0005634;;GO:0008270;;GO:0003677;	cellular_component;;molecular_function;;molecular_function;;	CC:nucleus;;MF:zinc ion binding;;MF:DNA binding;;	------	------	------	------	ENOG410Z235	K:Transcription)	PF02362;;PF07496	B3;;zf-CW	B3 DNA binding domain;;CW-type Zinc Finger
DN10388_c0_g1	GAGA_bind	BBR-BPC	7.83	7.69	7.88	1.69	2.03	1.76	down	1471	XP_034681970.1	protein BASIC PENTACYSTEINE4 isoform X1 [Vitis riparia])	sp|Q8S8C6|BPC4_ARATH;;	Protein BASIC PENTACYSTEINE4 OS=Arabidopsis thaliana OX=3702 GN=BPC4 PE=1 SV=1;;	GO:0009723;;GO:0005634;;GO:0003700;;GO:0043565;;GO:0003677;	biological_process;;cellular_component;;molecular_function;;molecular_function;;molecular_function;;	BP:response to ethylene;;CC:nucleus;;MF:transcription factor activity, sequence-specific DNA binding;;MF:sequence-specific DNA binding;;MF:DNA binding;;	------	------	------	------	ENOG41116WE	K:Transcription)	PF06217	GAGA_bind	GAGA binding protein-like family
DN11809_c0_g1	GAGA_bind	BBR-BPC	2.78	3.65	4	0.25	1.01	0.83	down	1091	XP_030947386.1	protein BASIC PENTACYSTEINE7 isoform X2 [Quercus lobata])	sp|O82286|BPC7_ARATH;;	Protein BASIC PENTACYSTEINE7 OS=Arabidopsis thaliana OX=3702 GN=BPC7 PE=1 SV=1;;	GO:0009723;;GO:0005634;;GO:0003700;;GO:0043565;	biological_process;;cellular_component;;molecular_function;;molecular_function;;	BP:response to ethylene;;CC:nucleus;;MF:transcription factor activity, sequence-specific DNA binding;;MF:sequence-specific DNA binding;;	------	------	------	------	ENOG410YK0K	K:Transcription)	PF06217	GAGA_bind	GAGA binding protein-like family
DN12715_c0_g2	GAGA_bind	BBR-BPC	34.06	42.73	48.11	14.17	13.69	16.07	down	321	XP_008221307.1	PREDICTED: protein BASIC PENTACYSTEINE6 [Prunus mume])	sp|Q8L999|BPC6_ARATH;;	Protein BASIC PENTACYSTEINE6 OS=Arabidopsis thaliana OX=3702 GN=BPC6 PE=1 SV=1;;	GO:0009723;;GO:0005730;;GO:0005634;;GO:0043565;;GO:0003700;;GO:0000976;;GO:0003677;;GO:0042803;	biological_process;;cellular_component;;cellular_component;;molecular_function;;molecular_function;;molecular_function;;molecular_function;;molecular_function;;	BP:response to ethylene;;CC:nucleolus;;CC:nucleus;;MF:sequence-specific DNA binding;;MF:transcription factor activity, sequence-specific DNA binding;;MF:transcription regulatory region sequence-specific DNA binding;;MF:DNA binding;;MF:protein homodimerization activity;;	------	------	------	------	ENOG41120EV	K:Transcription)	PF06217	GAGA_bind	GAGA binding protein-like family
DN11490_c0_g1	HLH	bHLH	67.85	70.86	65.45	9.32	8.91	16.57	down	3091	XP_010659764.1	PREDICTED: transcription factor PIF3 isoform X1 [Vitis vinifera])	sp|O80536|PIF3_ARATH;;	Transcription factor PIF3 OS=Arabidopsis thaliana OX=3702 GN=PIF3 PE=1 SV=1;;	GO:0005634;;GO:0003700;;GO:0046983;	cellular_component;;molecular_function;;molecular_function;;	CC:nucleus;;MF:transcription factor activity, sequence-specific DNA binding;;MF:protein dimerization activity;;	K12126	PIF3	map04712;;map04075	Circadian rhythm - plant);;Plant hormone signal transduction)	ENOG4111SYS	K:Transcription)	PF00010	HLH	Helix-loop-helix DNA-binding domain
DN1169_c0_g1	HLH	bHLH	36.58	32.84	30	5.73	5.55	3.26	down	2339	KAA8527877.1	hypothetical protein F0562_035254 [Nyssa sinensis])	sp|Q9SRT2|BH062_ARATH;;	Transcription factor bHLH62 OS=Arabidopsis thaliana OX=3702 GN=BHLH62 PE=2 SV=1;;	GO:0006355;;GO:0005634;;GO:0003700;;GO:0046983;;GO:0003677;	biological_process;;cellular_component;;molecular_function;;molecular_function;;molecular_function;;	BP:regulation of transcription, DNA-templated;;CC:nucleus;;MF:transcription factor activity, sequence-specific DNA binding;;MF:protein dimerization activity;;MF:DNA binding;;	------	------	------	------	ENOG4111T9V	K:Transcription)	PF00010	HLH	Helix-loop-helix DNA-binding domain
DN1169_c1_g1	HLH	bHLH	1.95	1.7	2.32	0.03	0.03	0	down	2071	KAB1225584.1	Transcription factor bHLH62 [Morella rubra])	sp|Q9FJL4|BH078_ARATH;;	Transcription factor bHLH78 OS=Arabidopsis thaliana OX=3702 GN=BHLH78 PE=1 SV=1;;	GO:0006355;;GO:0005634;;GO:0003700;;GO:0046983;;GO:0003677;	biological_process;;cellular_component;;molecular_function;;molecular_function;;molecular_function;;	BP:regulation of transcription, DNA-templated;;CC:nucleus;;MF:transcription factor activity, sequence-specific DNA binding;;MF:protein dimerization activity;;MF:DNA binding;;	------	------	------	------	ENOG4111T9V	K:Transcription)	PF00010	HLH	Helix-loop-helix DNA-binding domain
DN1169_c1_g2	HLH	bHLH	4.24	2.45	1.56	0.08	0.23	0.28	down	2370	KAB1225584.1	Transcription factor bHLH62 [Morella rubra])	sp|Q9FJL4|BH078_ARATH;;	Transcription factor bHLH78 OS=Arabidopsis thaliana OX=3702 GN=BHLH78 PE=1 SV=1;;	GO:0006355;;GO:0005634;;GO:0003700;;GO:0046983;;GO:0003677;	biological_process;;cellular_component;;molecular_function;;molecular_function;;molecular_function;;	BP:regulation of transcription, DNA-templated;;CC:nucleus;;MF:transcription factor activity, sequence-specific DNA binding;;MF:protein dimerization activity;;MF:DNA binding;;	------	------	------	------	ENOG4111T9V	K:Transcription)	PF00010	HLH	Helix-loop-helix DNA-binding domain
DN126580_c0_g1	HLH	bHLH	0.82	0.75	1.04	0.14	0	0	down	1004	KAE8125158.1	hypothetical protein FH972_019992 [Carpinus fangiana])	sp|O80674|BH106_ARATH;;	Transcription factor bHLH106 OS=Arabidopsis thaliana OX=3702 GN=BHLH106 PE=2 SV=1;;	GO:0005634;;GO:0003700;;GO:0046983;;GO:0003677;	cellular_component;;molecular_function;;molecular_function;;molecular_function;;	CC:nucleus;;MF:transcription factor activity, sequence-specific DNA binding;;MF:protein dimerization activity;;MF:DNA binding;;	K22484	CBF1	------	------	ENOG410YMGY	K:Transcription)	PF00010	HLH	Helix-loop-helix DNA-binding domain
DN12724_c0_g1	HLH	bHLH	8.66	8.82	9.51	3.04	3.1	3.66	down	3160	XP_010654187.1	PREDICTED: transcription factor bHLH49 isoform X1 [Vitis vinifera])	sp|Q9CAA9|BH049_ARATH;;	Transcription factor bHLH49 OS=Arabidopsis thaliana OX=3702 GN=BHLH49 PE=1 SV=1;;	GO:0006355;;GO:0005634;;GO:0046983;	biological_process;;cellular_component;;molecular_function;;	BP:regulation of transcription, DNA-templated;;CC:nucleus;;MF:protein dimerization activity;;	------	------	------	------	ENOG410YG35	K:Transcription)	PF00010	HLH	Helix-loop-helix DNA-binding domain
DN15701_c0_g1	HLH	bHLH	23.34	24.2	15.24	0.5	0.44	1.4	down	978	XP_010653965.1	PREDICTED: transcription factor ORG2 [Vitis vinifera])	sp|Q9M1K1|ORG2_ARATH;;	Transcription factor ORG2 OS=Arabidopsis thaliana OX=3702 GN=ORG2 PE=1 SV=1;;	GO:0006357;;GO:0005634;;GO:0090575;;GO:0003700;;GO:0000977;;GO:0003677;;GO:0046983;;GO:0000981;	biological_process;;cellular_component;;cellular_component;;molecular_function;;molecular_function;;molecular_function;;molecular_function;;molecular_function;;	BP:regulation of transcription from RNA polymerase II promoter;;CC:nucleus;;CC:RNA polymerase II transcription factor complex;;MF:transcription factor activity, sequence-specific DNA binding;;MF:RNA polymerase II regulatory region sequence-specific DNA binding;;MF:DNA binding;;MF:protein dimerization activity;;MF:RNA polymerase II transcription factor activity, sequence-specific DNA binding;;	------	------	------	------	ENOG410YP85	K:Transcription)	PF00010	HLH	Helix-loop-helix DNA-binding domain
DN15933_c0_g3	HLH	bHLH	24.25	21.62	24.58	8.34	6.58	7.45	down	1430	XP_002284047.1	PREDICTED: transcription factor UNE12 [Vitis vinifera])	sp|O22768|UNE12_ARATH;;	Transcription factor UNE12 OS=Arabidopsis thaliana OX=3702 GN=UNE12 PE=1 SV=2;;	GO:0006355;;GO:0006357;;GO:0005634;;GO:0046983;;GO:0000978;;GO:0000981;	biological_process;;biological_process;;cellular_component;;molecular_function;;molecular_function;;molecular_function;;	BP:regulation of transcription, DNA-templated;;BP:regulation of transcription from RNA polymerase II promoter;;CC:nucleus;;MF:protein dimerization activity;;MF:RNA polymerase II core promoter proximal region sequence-specific DNA binding;;MF:RNA polymerase II transcription factor activity, sequence-specific DNA binding;;	------	------	------	------	ENOG410YBM7	K:Transcription)	PF00010	HLH	Helix-loop-helix DNA-binding domain
DN1762_c0_g1	HLH	bHLH	19.74	20.36	22.82	4.32	3.34	3.63	down	961	CEL26636.1	bHLH3, partial [Ribes uva-crispa])	sp|A0A2R6QE26|BHL42_ACTCC;;	Transcription factor BHLH42 OS=Actinidia chinensis var. chinensis OX=1590841 GN=BHLH42 PE=1 SV=1;;	GO:0005634;;GO:0046983;	cellular_component;;molecular_function;;	CC:nucleus;;MF:protein dimerization activity;;	------	------	------	------	ENOG4111SJN	K:Transcription)	PF00010	HLH	Helix-loop-helix DNA-binding domain
[truncated: 322 more rows]

## Sheet: Table S8
Supplementary Table 8: FAD (Fatty acid desaturase) related genes.
Gene_id	Control_1	Control_2	Control_3	Cold_1	Cold_2	Cold_3	Regulate	length	NR_hit-name	NR_description	Swiss-Prot_hit-name	Swiss-Prot_description	GO_id	GO_term	Go_description	KO_id	KO_name	Pathway_id	Pathway_definition	eggNOG_id	eggNOG_Functional Categories	Pfam_id	Domain	Domain description
[truncated: 9 more rows]
